# Supplementary material for: Surface states in bulk single crystal of topological semimetal Co3Sn2S2 toward water oxidation
Source: Sci Adv. 2019 Aug 16;5(8):eaaw9867. doi: 10.1126/sciadv.aaw9867 (PMC6697436; doi:10.1126/sciadv.aaw9867)
Supplement: Data S1 [file aaw9867_Data_S1.cif]

 
data_R-3m_100K
 
_audit_creation_method            'SHELXL-2014/7'
_shelx_SHELXL_version_number      '2014/7'
_chemical_name_systematic         ?
_chemical_name_common             ?
_chemical_melting_point           ?
_chemical_formula_moiety          ?
_chemical_formula_sum
 'Co3 S2 Sn2' 
_chemical_formula_weight          478.29

loop_
 _atom_type_symbol
 _atom_type_description
 _atom_type_scat_dispersion_real
 _atom_type_scat_dispersion_imag
 _atom_type_scat_source
 'S'  'S'   0.1246   0.1234
 'International Tables Vol C Tables 4.2.6.8 and 6.1.1.4'
 'Co'  'Co'   0.3494   0.9721
 'International Tables Vol C Tables 4.2.6.8 and 6.1.1.4'
 'Sn'  'Sn'  -0.6537   1.4246
 'International Tables Vol C Tables 4.2.6.8 and 6.1.1.4'
 
_space_group_crystal_system       trigonal
_space_group_IT_number            166
_space_group_name_H-M_alt         'R -3 m :H'
_space_group_name_Hall            '-R 3 2"'
 
_shelx_space_group_comment
;
The symmetry employed for this shelxl refinement is uniquely defined
by the following loop, which should always be used as a source of
symmetry information in preference to the above space-group names.
They are only intended as comments.
;
 
loop_
 _space_group_symop_operation_xyz
 'x, y, z'
 '-y, x-y, z'
 '-x+y, -x, z'
 'y, x, -z'
 'x-y, -y, -z'
 '-x, -x+y, -z'
 'x+2/3, y+1/3, z+1/3'
 '-y+2/3, x-y+1/3, z+1/3'
 '-x+y+2/3, -x+1/3, z+1/3'
 'y+2/3, x+1/3, -z+1/3'
 'x-y+2/3, -y+1/3, -z+1/3'
 '-x+2/3, -x+y+1/3, -z+1/3'
 'x+1/3, y+2/3, z+2/3'
 '-y+1/3, x-y+2/3, z+2/3'
 '-x+y+1/3, -x+2/3, z+2/3'
 'y+1/3, x+2/3, -z+2/3'
 'x-y+1/3, -y+2/3, -z+2/3'
 '-x+1/3, -x+y+2/3, -z+2/3'
 '-x, -y, -z'
 'y, -x+y, -z'
 'x-y, x, -z'
 '-y, -x, z'
 '-x+y, y, z'
 'x, x-y, z'
 '-x+2/3, -y+1/3, -z+1/3'
 'y+2/3, -x+y+1/3, -z+1/3'
 'x-y+2/3, x+1/3, -z+1/3'
 '-y+2/3, -x+1/3, z+1/3'
 '-x+y+2/3, y+1/3, z+1/3'
 'x+2/3, x-y+1/3, z+1/3'
 '-x+1/3, -y+2/3, -z+2/3'
 'y+1/3, -x+y+2/3, -z+2/3'
 'x-y+1/3, x+2/3, -z+2/3'
 '-y+1/3, -x+2/3, z+2/3'
 '-x+y+1/3, y+2/3, z+2/3'
 'x+1/3, x-y+2/3, z+2/3'
 
_cell_length_a                    5.3576(2)
_cell_length_b                    5.3576(2)
_cell_length_c                    13.1231(14)
_cell_angle_alpha                 90
_cell_angle_beta                  90
_cell_angle_gamma                 120
_cell_volume                      326.22(4)
_cell_formula_units_Z             3
_cell_measurement_temperature     100(2)
_cell_measurement_reflns_used      5425
_cell_measurement_theta_min        4.66
_cell_measurement_theta_max       35.73
 
_exptl_crystal_description       'Block'
_exptl_crystal_colour            'black'
_exptl_crystal_density_meas       ?
_exptl_crystal_density_method     ?
_exptl_crystal_density_diffrn     7.304          
_exptl_crystal_F_000              639
_exptl_transmission_factor_min    0.0099
_exptl_transmission_factor_max    0.0484
_exptl_crystal_size_max           0.280
_exptl_crystal_size_mid           0.180
_exptl_crystal_size_min           0.100
_exptl_absorpt_coefficient_mu     23.280
_shelx_estimated_absorpt_T_min    0.059
_shelx_estimated_absorpt_T_max    0.204
_exptl_absorpt_correction_type    'multi-scan'
_exptl_absorpt_correction_T_min   ?
_exptl_absorpt_correction_T_max   ?
_exptl_absorpt_process_details    ?
_exptl_absorpt_special_details    ?
_diffrn_ambient_temperature       100(2)
_diffrn_radiation_wavelength      0.71073
_diffrn_radiation_type            MoK\a
_diffrn_source                    ?
_diffrn_measurement_device_type  'Bruker APEX-II CCD'
_diffrn_measurement_method       '\f and \w scans'
_diffrn_detector_area_resol_mean  ?
_diffrn_reflns_number             2977
_diffrn_reflns_av_unetI/netI      0.0180
_diffrn_reflns_av_R_equivalents   0.0644
_diffrn_reflns_limit_h_min        -7
_diffrn_reflns_limit_h_max        7
_diffrn_reflns_limit_k_min        -7
_diffrn_reflns_limit_k_max        7
_diffrn_reflns_limit_l_min        -18
_diffrn_reflns_limit_l_max        18
_diffrn_reflns_theta_min          4.660
_diffrn_reflns_theta_max          30.342
_diffrn_reflns_theta_full         25.242
_diffrn_measured_fraction_theta_max   0.973
_diffrn_measured_fraction_theta_full  0.955
_diffrn_reflns_Laue_measured_fraction_max    0.973
_diffrn_reflns_Laue_measured_fraction_full   0.955
_diffrn_reflns_point_group_measured_fraction_max   0.973
_diffrn_reflns_point_group_measured_fraction_full  0.955
_reflns_number_total              145
_reflns_number_gt                 145
_reflns_threshold_expression      'I > 2\s(I)'
_reflns_Friedel_coverage          0.000
_reflns_Friedel_fraction_max      .
_reflns_Friedel_fraction_full     .
 
_reflns_special_details
;
 Reflections were merged by SHELXL according to the crystal
 class for the calculation of statistics and refinement.
 
 _reflns_Friedel_fraction is defined as the number of unique
 Friedel pairs measured divided by the number that would be
 possible theoretically, ignoring centric projections and
 systematic absences.
;
 
_computing_data_collection       'Bruker APEX3'
_computing_cell_refinement       'Bruker SAINT'
_computing_data_reduction        'Bruker SAINT'
_computing_structure_solution    'SHELXS-97 (Sheldrick 2008)'
_computing_structure_refinement  'SHELXL-2014 (Sheldrick 2014)'
_computing_molecular_graphics    'Bruker SHELXTL'
_computing_publication_material  'Bruker SHELXTL'
_refine_special_details           ?
_refine_ls_structure_factor_coef  Fsqd
_refine_ls_matrix_type            full
_refine_ls_weighting_scheme       calc
_refine_ls_weighting_details
'w=1/[\s^2^(Fo^2^)+(0.0265P)^2^+3.2189P] where P=(Fo^2^+2Fc^2^)/3'
_atom_sites_solution_primary      ?
_atom_sites_solution_secondary    ?
_atom_sites_solution_hydrogens    .
_refine_ls_hydrogen_treatment     undef
_refine_ls_extinction_method      'SHELXL-2014/7 (Sheldrick 2014'
_refine_ls_extinction_coef        0.197(13)
_refine_ls_extinction_expression
 'Fc^*^=kFc[1+0.001xFc^2^\l^3^/sin(2\q)]^-1/4^'
_refine_ls_number_reflns          145
_refine_ls_number_parameters      13
_refine_ls_number_restraints      0
_refine_ls_R_factor_all           0.0235
_refine_ls_R_factor_gt            0.0235
_refine_ls_wR_factor_ref          0.0584
_refine_ls_wR_factor_gt           0.0584
_refine_ls_goodness_of_fit_ref    1.442
_refine_ls_restrained_S_all       1.442
_refine_ls_shift/su_max           0.000
_refine_ls_shift/su_mean          0.000
 
loop_
 _atom_site_label
 _atom_site_type_symbol
 _atom_site_fract_x
 _atom_site_fract_y
 _atom_site_fract_z
 _atom_site_U_iso_or_equiv
 _atom_site_adp_type
 _atom_site_occupancy
 _atom_site_site_symmetry_order  
 _atom_site_calc_flag
 _atom_site_refinement_flags_posn
 _atom_site_refinement_flags_adp
 _atom_site_refinement_flags_occupancy
 _atom_site_disorder_assembly
 _atom_site_disorder_group
Co1 Co 0.5000 0.0000 0.5000 0.0116(4) Uani 1 4 d S T P . .
S1 S 0.0000 0.0000 0.28312(18) 0.0138(6) Uani 1 6 d S T P . .
Sn2 Sn 0.0000 0.0000 0.5000 0.0125(4) Uani 1 12 d S T P . .
Sn1 Sn 0.0000 0.0000 0.0000 0.0117(4) Uani 1 12 d S T P . .
 
loop_
 _atom_site_aniso_label
 _atom_site_aniso_U_11
 _atom_site_aniso_U_22
 _atom_site_aniso_U_33
 _atom_site_aniso_U_23
 _atom_site_aniso_U_13
 _atom_site_aniso_U_12
Co1 0.0118(5) 0.0114(6) 0.0115(6) -0.0007(3) -0.00033(16) 0.0057(3)
S1 0.0145(8) 0.0145(8) 0.0123(11) 0.000 0.000 0.0073(4)
Sn2 0.0118(5) 0.0118(5) 0.0140(5) 0.000 0.000 0.0059(2)
Sn1 0.0121(5) 0.0121(5) 0.0109(5) 0.000 0.000 0.0060(2)
 
_geom_special_details
;
 All esds (except the esd in the dihedral angle between two l.s. planes)
 are estimated using the full covariance matrix.  The cell esds are taken
 into account individually in the estimation of esds in distances, angles
 and torsion angles; correlations between esds in cell parameters are only
 used when they are defined by crystal symmetry.  An approximate (isotropic)
 treatment of cell esds is used for estimating esds involving l.s. planes.
;
 
loop_
 _geom_bond_atom_site_label_1
 _geom_bond_atom_site_label_2
 _geom_bond_distance
 _geom_bond_site_symmetry_2
 _geom_bond_publ_flag
Co1 S1 2.1743(16) 31_545 ?
Co1 S1 2.1743(16) 7 ?
Co1 Sn1 2.67874(19) 13_545 ?
Co1 Sn1 2.6787(2) 7 ?
Co1 Co1 2.67880(11) 2_655 ?
Co1 Co1 2.67880(11) 2_545 ?
Co1 Co1 2.67880(12) 3_665 ?
Co1 Sn2 2.67880(11) . ?
Co1 Sn2 2.67880(11) 1_655 ?
Co1 Co1 2.67880(12) 3_655 ?
S1 Co1 2.1743(16) 15_554 ?
S1 Co1 2.1743(16) 13_444 ?
S1 Co1 2.1743(16) 14_544 ?
S1 Sn2 2.846(2) . ?
Sn2 Co1 2.67880(11) 3_665 ?
Sn2 Co1 2.67880(11) 3 ?
Sn2 Co1 2.67880(11) 1_455 ?
Sn2 Co1 2.67880(11) 2_545 ?
Sn2 Co1 2.67880(11) 2 ?
Sn2 S1 2.846(2) 19_556 ?
Sn1 Co1 2.67871(19) 15_554 ?
Sn1 Co1 2.67871(19) 9_554 ?
Sn1 Co1 2.67874(19) 14_544 ?
Sn1 Co1 2.67874(19) 8_444 ?
Sn1 Co1 2.67874(19) 7_454 ?
Sn1 Co1 2.67874(19) 13_444 ?
 
loop_
 _geom_angle_atom_site_label_1
 _geom_angle_atom_site_label_2
 _geom_angle_atom_site_label_3
 _geom_angle
 _geom_angle_site_symmetry_1
 _geom_angle_site_symmetry_3
 _geom_angle_publ_flag
S1 Co1 S1 180.0 31_545 7 ?
S1 Co1 Sn1 99.39(4) 31_545 13_545 ?
S1 Co1 Sn1 80.61(4) 7 13_545 ?
S1 Co1 Sn1 80.61(4) 31_545 7 ?
S1 Co1 Sn1 99.39(4) 7 7 ?
Sn1 Co1 Sn1 180.0 13_545 7 ?
S1 Co1 Co1 128.03(3) 31_545 2_655 ?
S1 Co1 Co1 51.97(3) 7 2_655 ?
Sn1 Co1 Co1 120.001(2) 13_545 2_655 ?
Sn1 Co1 Co1 59.999(3) 7 2_655 ?
S1 Co1 Co1 51.97(3) 31_545 2_545 ?
S1 Co1 Co1 128.03(3) 7 2_545 ?
Sn1 Co1 Co1 59.999(3) 13_545 2_545 ?
Sn1 Co1 Co1 120.001(2) 7 2_545 ?
Co1 Co1 Co1 180.0 2_655 2_545 ?
S1 Co1 Co1 128.03(3) 31_545 3_665 ?
S1 Co1 Co1 51.97(3) 7 3_665 ?
Sn1 Co1 Co1 120.001(2) 13_545 3_665 ?
Sn1 Co1 Co1 59.999(2) 7 3_665 ?
Co1 Co1 Co1 60.0 2_655 3_665 ?
Co1 Co1 Co1 120.0 2_545 3_665 ?
S1 Co1 Sn2 90.0 31_545 . ?
S1 Co1 Sn2 90.0 7 . ?
Sn1 Co1 Sn2 90.0 13_545 . ?
Sn1 Co1 Sn2 90.0 7 . ?
Co1 Co1 Sn2 120.0 2_655 . ?
Co1 Co1 Sn2 60.0 2_545 . ?
Co1 Co1 Sn2 60.0 3_665 . ?
S1 Co1 Sn2 90.0 31_545 1_655 ?
S1 Co1 Sn2 90.0 7 1_655 ?
Sn1 Co1 Sn2 90.0 13_545 1_655 ?
Sn1 Co1 Sn2 90.0 7 1_655 ?
Co1 Co1 Sn2 60.0 2_655 1_655 ?
Co1 Co1 Sn2 120.0 2_545 1_655 ?
Co1 Co1 Sn2 120.0 3_665 1_655 ?
Sn2 Co1 Sn2 180.0 . 1_655 ?
S1 Co1 Co1 51.97(3) 31_545 3_655 ?
S1 Co1 Co1 128.03(3) 7 3_655 ?
Sn1 Co1 Co1 59.999(2) 13_545 3_655 ?
Sn1 Co1 Co1 120.001(2) 7 3_655 ?
Co1 Co1 Co1 120.0 2_655 3_655 ?
Co1 Co1 Co1 60.0 2_545 3_655 ?
Co1 Co1 Co1 180.0 3_665 3_655 ?
Sn2 Co1 Co1 120.0 . 3_655 ?
Sn2 Co1 Co1 60.0 1_655 3_655 ?
Co1 S1 Co1 76.05(7) 15_554 13_444 ?
Co1 S1 Co1 76.05(7) 15_554 14_544 ?
Co1 S1 Co1 76.05(7) 13_444 14_544 ?
Co1 S1 Sn2 134.66(4) 15_554 . ?
Co1 S1 Sn2 134.66(4) 13_444 . ?
Co1 S1 Sn2 134.66(4) 14_544 . ?
Co1 Sn2 Co1 180.0 3_665 3 ?
Co1 Sn2 Co1 60.0 3_665 . ?
Co1 Sn2 Co1 120.0 3 . ?
Co1 Sn2 Co1 120.0 3_665 1_455 ?
Co1 Sn2 Co1 60.0 3 1_455 ?
Co1 Sn2 Co1 180.0 . 1_455 ?
Co1 Sn2 Co1 120.0 3_665 2_545 ?
Co1 Sn2 Co1 60.0 3 2_545 ?
Co1 Sn2 Co1 60.0 . 2_545 ?
Co1 Sn2 Co1 120.0 1_455 2_545 ?
Co1 Sn2 Co1 60.0 3_665 2 ?
Co1 Sn2 Co1 120.0 3 2 ?
Co1 Sn2 Co1 120.0 . 2 ?
Co1 Sn2 Co1 60.0 1_455 2 ?
Co1 Sn2 Co1 180.0 2_545 2 ?
Co1 Sn2 S1 90.0 3_665 . ?
Co1 Sn2 S1 90.0 3 . ?
Co1 Sn2 S1 90.0 . . ?
Co1 Sn2 S1 90.0 1_455 . ?
Co1 Sn2 S1 90.0 2_545 . ?
Co1 Sn2 S1 90.0 2 . ?
Co1 Sn2 S1 90.0 3_665 19_556 ?
Co1 Sn2 S1 90.0 3 19_556 ?
Co1 Sn2 S1 90.0 . 19_556 ?
Co1 Sn2 S1 90.0 1_455 19_556 ?
Co1 Sn2 S1 90.0 2_545 19_556 ?
Co1 Sn2 S1 90.0 2 19_556 ?
S1 Sn2 S1 180.0 . 19_556 ?
Co1 Sn1 Co1 180.0 15_554 9_554 ?
Co1 Sn1 Co1 60.002(4) 15_554 14_544 ?
Co1 Sn1 Co1 119.998(5) 9_554 14_544 ?
Co1 Sn1 Co1 119.998(5) 15_554 8_444 ?
Co1 Sn1 Co1 60.002(4) 9_554 8_444 ?
Co1 Sn1 Co1 180.0 14_544 8_444 ?
Co1 Sn1 Co1 119.998(4) 15_554 7_454 ?
Co1 Sn1 Co1 60.002(4) 9_554 7_454 ?
Co1 Sn1 Co1 119.998(4) 14_544 7_454 ?
Co1 Sn1 Co1 60.002(4) 8_444 7_454 ?
Co1 Sn1 Co1 60.002(4) 15_554 13_444 ?
Co1 Sn1 Co1 119.998(4) 9_554 13_444 ?
Co1 Sn1 Co1 60.002(4) 14_544 13_444 ?
Co1 Sn1 Co1 119.998(4) 8_444 13_444 ?
Co1 Sn1 Co1 180.0 7_454 13_444 ?
 
_refine_diff_density_max    1.449
_refine_diff_density_min   -0.903
_refine_diff_density_rms    0.475

_shelx_res_file
;

    R-3m_100K.res created by SHELXL-2014/7


TITL R-3m_100K in R-3m
CELL 0.71073   5.35760   5.35760  13.12306  90.0000  90.0000 120.0000
ZERR    3.00   0.00023   0.00023   0.00140   0.0000   0.0000   0.0000
LATT  3
SYMM -Y, X-Y, Z
SYMM -X+Y, -X, Z
SYMM Y, X, -Z
SYMM X-Y, -Y, -Z
SYMM -X, -X+Y, -Z
SFAC S CO SN
UNIT 6 9 6
TEMP -173.140
SIZE 0.10 0.18 0.28

L.S. 10
BOND
FMAP 2
PLAN 20

SHEL 0.7 9999

ACTA

WGHT    0.026500    3.218900
EXTI    0.197486
FVAR       0.17246
CO1   2    0.500000    0.000000    0.500000    10.25000    0.01177    0.01143 =
         0.01149   -0.00066   -0.00033    0.00571
S1    1    0.000000    0.000000    0.283121    10.16670    0.01450    0.01450 =
         0.01230    0.00000    0.00000    0.00725
SN2   3    0.000000    0.000000    0.500000    10.08330    0.01176    0.01176 =
         0.01396    0.00000    0.00000    0.00588
SN1   3    0.000000    0.000000    0.000000    10.08330    0.01208    0.01208 =
         0.01088    0.00000    0.00000    0.00604
HKLF 4

REM  R-3m_100K in R-3m
REM R1 =  0.0235 for     145 Fo > 4sig(Fo)  and  0.0235 for all     145 data
REM     13 parameters refined using      0 restraints

END

WGHT      0.0265      3.2190

REM Highest difference peak  1.449,  deepest hole -0.903,  1-sigma level  0.475
Q1    1  -0.0222  0.0606  0.5000  10.20000  0.05    1.43
Q2    1   0.5656  0.1313  0.4993  10.50000  0.05    1.17
Q3    1   0.3829 -0.0494  0.4885  11.00000  0.05    1.12
Q4    1   0.1069  0.2137  0.3332  10.50000  0.05    1.03
Q5    1   0.6667  0.3333  0.4929  10.16667  0.05    0.91
Q6    1   0.2606 -0.0727  0.3333  10.50000  0.05    0.91
Q7    1   0.6532 -0.1734  0.4807  10.50000  0.05    0.79
Q8    1  -0.0818 -0.1636  0.3245  10.50000  0.05    0.38
Q9    1   0.0000  0.0000  0.3875  10.16667  0.05    0.30
Q10   1  -0.1284 -0.2569  0.3649  10.50000  0.05    0.05
Q11   1  -0.0313  0.2538  0.0211  11.00000  0.05    0.04
;
_shelx_res_checksum   87527

_shelx_hkl_file
;
   1  -1  -1   68.72    4.40
   1  -1  -1   68.26    4.40
   1  -1  -1   70.41    4.39
   1  -1  -1   67.10    4.40
   1  -1  -1   71.68    4.41
  -1   1   1   69.76    4.39
  -1   1   1   73.09    4.41
  -1   1   1   69.08    4.49
  -1   1   1   64.05    4.40
  -1   1   1   68.27    4.40
  -1   1   1   67.50    4.41
  -1   1   1   66.45    4.40
   1   0   1   69.76    4.27
   1   0   1   61.03    4.30
   1   0   1   63.11    4.51
   1   0   1   64.69    4.31
  -1   0  -1   70.80    4.30
  -1   0  -1   67.72    4.31
   1   0   1   70.81    4.31
  -1   0  -1   73.20    4.36
  -1   0  -1   62.53    4.30
  -1   0  -1   61.49    4.52
   0   0  -3  308.12   18.86
   0   0  -3  321.89   18.67
   0   0  -3  329.18   18.77
   0   0  -3  313.70   18.87
   0   0  -3  271.25   18.75
   0   0   3  262.77   18.74
   0   0   3  249.11   18.70
   0   0   3  294.71   18.80
   0   0   3  288.62   18.76
  -1   1   4  289.71   17.93
   1  -1  -4  299.59   17.77
   2  -2  -2  827.70   45.61
   2  -2  -2  784.52   45.75
   2  -2  -2  773.79   45.67
   2  -2  -2  702.57   45.59
  -2   2   2  695.89   45.55
  -2   2   2  750.79   46.03
  -2   2   2  694.96   45.65
  -2   2   2  687.72   45.65
  -2   2   2  644.51   45.51
  -2   2   2  745.65   45.64
  -2   2   2  675.98   45.51
  -2   1   0  476.43   28.37
  -2   1   0  437.80   27.61
  -2   1   0  466.99   27.63
  -2   1   0  367.33   27.61
  -2   1   0  493.36   27.79
  -1   0  -4  367.96   27.64
  -1   0  -4  448.44   27.62
  -1   0  -4  436.74   27.63
  -1   0  -4  441.00   27.70
  -1   0  -4  457.72   27.74
   2  -1   0  445.02   27.79
   2  -1   0  437.97   27.77
   1   0   4  438.87   27.64
   1   0   4  428.49   27.73
   2  -1   0  396.68   27.79
   2  -1   0  491.36   27.78
   1   0   4  452.87   27.94
   2  -1   0  450.50   27.78
   1   0   4  411.69   28.18
  -2   1  -3  158.42   11.14
  -1   2   6  185.83   10.40
  -2   1  -3  167.06   10.83
  -2   1  -3  163.00   10.80
  -2   1  -3  155.74   10.79
  -2   1  -3  176.38   10.88
  -2   1  -3  170.32   10.83
   2  -1   3  165.69   10.79
   2  -1   3  174.05   10.81
   2  -1   3  175.25   11.21
   2  -1   3  187.43   10.84
   2  -1   3  164.81   10.87
   2  -1   3  163.02   10.82
   2  -2  -5  408.75   25.79
   2  -2  -5  395.11   25.77
   2  -2  -5  451.96   26.01
   2  -2  -5  407.04   25.86
   2  -2  -5  404.49   25.83
   2  -2  -5  406.25   25.86
   2  -2  -5  454.39   25.83
   2  -2  -5  426.20   25.78
  -2   2   5  373.31   25.84
  -2   2   5  400.80   25.80
  -2   2   5  394.26   25.76
  -2   2   5  397.30   25.80
  -2   2   5  410.64   25.79
  -2   1   3  157.45   10.52
  -2   1   3  160.52   10.51
  -2   1   3  160.61   10.57
   1   0  -2  192.49   11.43
   1   0  -2  186.66   11.27
   1   0  -2  190.65   11.26
  -2   1   3  159.19   10.48
   1   0  -2  172.76   11.27
   1   0  -2  182.17   11.33
   2  -1  -3  159.08   10.50
   2  -1  -3  158.56   10.50
   2  -1  -3  149.22   10.45
   2  -1  -3  159.43   10.65
  -1   0   2  188.26   11.25
   2  -1  -3  162.76   10.52
  -1   0   2  197.41   11.30
  -1   0   2  173.05   11.27
   2  -1  -3  166.68   10.52
   2  -1  -3  175.54   10.57
   2  -1  -3  166.59   10.49
  -1   1   7  204.61   11.98
   1  -1  -7  177.37   11.92
   1  -1  -7  163.56   11.93
   1  -1  -7  217.37   12.00
   1  -1  -7  196.75   11.95
   1  -1  -7  206.61   12.05
  -1   1   7  189.44   11.99
  -1   1   7  172.94   12.17
   1  -1  -7  213.41   12.07
  -1   1   7  166.28   12.16
   1  -1  -7  188.19   12.05
   1  -1  -7  164.07   12.28
  -1   1   7  196.43   12.04
   2   0   2  728.23   47.49
  -2   0  -2  777.68   47.71
   2   0   2  728.93   47.63
  -2   0  -2  760.94   47.69
  -2   0  -2  808.44   47.54
  -2   0  -2  821.40   48.49
  -2   0  -2  779.68   47.84
   2   0   2  640.34   47.78
   0   0  -6  827.18   54.69
  -2   2   8  663.60   45.53
   0   0  -6  948.95   54.56
   0   0  -6  932.08   54.60
   0   0   6  758.22   54.83
   0   0  -6  953.49   54.95
   2  -2  -8  713.75   45.63
   0   0  -6  943.85   54.91
  -2   2   8  666.69   45.84
  -2   2   8  629.92   45.60
   2  -2  -8  734.42   45.85
   2  -2  -8  772.36   45.68
   2  -2  -8  716.34   45.63
   2  -2  -8  720.62   45.63
   2  -2  -8  764.12   45.63
   2  -2  -8  759.54   45.65
   0   0  -6  967.08   54.67
   0   0   6  808.04   54.78
   0   0   6  829.56   54.95
   2  -1  -6  225.34   15.22
  -2   1   6  235.91   15.14
   2  -1  -6  243.60   15.14
  -2   1   6  231.17   15.20
   2  -1  -6  231.66   15.31
  -2   1   6  258.54   15.14
   2  -1  -6  239.55   15.15
   2  -1  -6  239.90   15.08
   2  -1  -6  238.97   15.08
   2  -1  -6  262.60   15.14
  -2   1   6  221.23   15.22
   2  -1  -6  248.77   15.21
   2  -3  -7  141.17    9.22
   2  -3  -7  141.77    9.24
   2  -3  -7  144.21    9.25
  -3   2  -2  167.73   10.45
  -3   2  -2  175.93   10.48
  -3   2  -2  174.96   10.47
  -2   3   7  128.32    9.23
   3  -2   2  163.47   10.47
   3  -2   2  186.80   10.48
   2  -3  -7  138.18    9.18
  -3   2  -2  164.68   10.80
   2  -3  -7  143.81    9.25
  -2   3   7  142.66    9.21
   3  -2   2  169.29   10.80
   2  -3  -7  137.16    9.56
  -3   2  -2  169.31   10.48
  -2   3   7  132.06    9.26
  -2   3   7  148.57    9.18
   3  -2   2  170.13   10.47
   3  -2   2  169.51   10.47
  -3   2  -2  164.77   10.43
   2  -3  -7  142.98    9.21
  -2   0  -5  379.84   26.97
  -2   0  -5  449.50   26.28
  -2   0  -5  390.76   26.30
  -2   0  -5  422.80   26.45
   2   0   5  442.14   26.19
   2   0   5  409.75   26.31
   2   0   5  417.40   26.39
   2   0   5  423.39   26.26
   1  -2  -3  162.52   10.20
   1  -2  -3  169.48   10.15
   1  -2  -3  158.59   10.41
   1  -2  -3  147.90   10.19
  -1   2   3  177.01   10.18
   1  -2  -3  171.17   10.19
  -1   2   3  136.90   10.40
  -1   2   3  141.87   10.20
  -1   2   3  180.46   10.17
   1  -2  -3  161.17   10.18
   3  -3  -3  117.98    7.60
   0   2   7  142.37    7.65
   0   2   7  139.56    8.09
   3  -3  -3  113.21    7.58
   3  -3  -3  110.39    7.58
   3  -3  -3  110.85    7.54
   0  -2  -7  136.23    7.64
  -3   3   3  105.97    7.82
  -3   3   3  108.44    7.59
  -3   3   3  104.79    7.58
  -3   3   3  106.73    7.57
   0  -2  -7  139.77    7.71
  -3   3   3  114.58    7.59
  -3   2   4  314.81   18.43
   0  -1  -8  264.32   18.45
   3  -2  -4  321.14   18.50
   0  -1  -8  253.69   18.45
  -3   2   4  302.99   18.63
   3  -2  -4  307.04   18.42
   3  -2  -4  315.41   18.41
   3  -2  -4  329.15   18.42
   0  -1  -8  255.54   18.82
   0   1   8  250.79   18.69
   0   1   8  290.69   18.42
  -3   2   4  330.46   18.43
   3  -2  -4  308.11   18.44
  -3   2   4  313.07   18.46
   0  -1  -8  253.44   18.35
   0  -1  -8  271.05   18.45
   0  -1  -8  286.07   18.46
   0  -1  -8  269.07   18.53
   0   1   8  259.81   18.52
  -3   2   4  321.47   18.41
  -3   2   4  323.79   18.46
   3  -3  -6  177.06   11.27
   3  -3  -6  171.51   11.38
   3  -3  -6  183.11   11.27
   3  -3  -6  193.59   11.26
   3  -3  -6  174.78   11.27
  -3   3   6  167.29   11.26
  -3   3   6  188.94   11.26
  -3   3   6  178.43   11.31
  -3   3   6  160.73   11.62
  -3   3   6  186.16   11.31
  -3   3   6  179.28   11.31
  -2   1  -6  262.88   16.36
  -2   1  -6  236.25   16.91
  -2   1  -6  252.17   16.40
  -2   3  10  196.15   13.14
  -2   3  10  233.50   12.84
  -2   1  -6  248.11   16.41
  -2   1  -6  261.75   16.49
   2  -3 -10  218.00   12.74
   2  -1   6  249.90   16.49
   2  -3 -10  225.73   12.68
   2  -1   6  251.37   17.05
   2  -1   6  242.85   16.39
   2  -1   6  224.64   16.37
   2  -3 -10  220.64   12.71
   2  -1   6  259.37   16.43
  -3   1   2  175.96   10.61
  -3   1   2  173.06   10.60
  -3   1   2  144.53   10.62
  -3   1   2  158.98   10.67
  -3   1   2  168.19   10.64
   3  -1  -2  162.87   10.80
   3  -1  -2  186.72   10.68
   3  -1  -2  160.43   10.62
   3  -1  -2  181.59   10.61
   3  -1  -2  158.41   10.62
   1  -1 -10  313.77   18.00
   1  -1 -10  305.15   17.89
   1  -1 -10  252.69   18.28
   1  -1 -10  314.28   17.99
   1  -1 -10  236.03   17.82
   1  -1 -10  294.59   17.83
   1  -1 -10  286.54   17.95
   1  -1 -10  253.74   18.52
  -1   1  10  288.26   17.97
  -1   1  10  256.01   18.11
  -1   1  10  292.56   17.87
  -1   1  10  309.21   18.15
  -3   4  11   61.21    4.59
  -3   0  -3  113.48    6.48
  -3   4  11   58.87    4.59
   3   0   3  109.33    6.37
  -3   0  -3  113.80    6.60
  -3   0  -3  108.70    6.43
  -3   0  -3   99.53    7.02
  -3   0  -3  104.36    6.49
   3   0   3  109.64    6.48
   3   0   3   99.35    6.57
   3  -4 -11   58.76    4.50
   3  -4 -11   58.81    4.52
   3   0   3  114.95    7.05
   3  -4 -11   61.71    4.57
   3  -3 -12   76.65    4.81
  -3   3  12   68.77    5.14
   3  -3 -12   78.15    4.83
   3  -3 -12   71.40    4.89
   3  -3 -12   78.30    4.84
  -3   3  12   76.60    4.92
  -3   3  12   77.55    4.93
  -3   2  13    7.07    0.60
   3  -2 -13    6.23    0.53
   3  -2 -13    7.60    0.48
   3  -2 -13    6.81    0.48
   3  -2 -13    6.75    0.47
  -3   2  13    7.34    0.62
  -3   0  -6  183.68   11.78
   3  -4  -8  158.04   10.07
   3  -4  -8  166.61   10.09
   3  -4  -8  171.61   10.16
  -3   0  -6  190.07   11.94
   2   1   7  159.53   12.12
   3  -4  -8  156.17   10.09
   3  -4  -8  154.88   10.04
   2   1   7  181.71   11.92
  -3   0  -6  176.61   12.52
  -3   0  -6  199.14   11.75
   3   0   6  198.09   11.63
   3   0   6  201.17   11.79
  -3   4   8  148.76   10.58
  -3   4   8  148.45   10.09
  -3   4   8  163.82   10.12
  -2  -1  -7  157.08   11.84
   3   0   6  195.84   11.90
   3   0   6  194.20   11.72
  -3   4   8  160.11   10.10
  -4   2  -3  192.58   12.17
  -4   2  -3  188.46   12.12
  -1   3   8  208.97   11.65
  -4   2  -3  179.98   12.16
  -4   2  -3  180.34   12.62
  -1   3   8  213.76   11.87
  -1   3   8  183.49   12.17
  -1   3   8  183.97   11.69
  -1   3   8  187.43   11.63
  -4   2  -3  183.73   12.10
   1  -3  -8  204.88   11.62
   4  -2   3  182.11   12.17
   4  -2   3  178.68   12.14
   4  -2   3  181.33   12.59
   4  -2   3  176.21   12.16
   1  -3  -8  176.54   11.72
   4  -2   3  192.63   12.13
   4  -2   3  203.26   12.17
   1  -3  -8  187.13   11.73
   4  -3  -2  124.99    8.03
   4  -3  -2  134.85    7.97
   4  -3  -2  116.42    8.28
   4  -3  -2  128.28    7.98
   4  -3  -2  131.26    7.98
   4  -3  -2  132.07    7.90
  -4   3   2  118.56    7.93
  -4   3   2  117.16    7.99
  -4   3   2  123.11    7.99
  -4   3   2  126.24    7.97
  -4   3   2  124.49    7.98
  -4   3   2  131.78    7.97
  -4   3   2  118.25    8.17
   1   1   9    0.35    0.30
   1   1   9   -0.11    0.29
   1   1   9    0.40    0.21
  -1  -1  -9    0.23    0.25
  -1  -1  -9    0.67    0.30
  -1  -1  -9    0.26    0.64
  -1  -1  -9    0.48    0.27
   4  -4  -4  582.64   36.78
   4  -4  -4  643.62   36.74
   4  -4  -4  609.57   36.80
   4  -4  -4  558.42   36.81
  -4   4   4  562.79   36.81
  -4   4   4  543.69   36.82
  -4   4   4  595.86   37.16
  -4   4   4  597.14   36.77
  -2   0  -8  692.67   49.53
  -2   0  -8  773.06   48.59
   0   2  10  745.02   44.23
   0   2  10  711.56   44.23
  -4   2   0  852.44   48.64
  -4   2   0  846.20   48.96
   0   2  10  651.29   44.64
  -2   0  -8  673.60   48.67
   0   2  10  688.67   44.45
  -2   0  -8  711.71   48.75
   0   2   4  814.13   56.00
  -4   2   0  838.53   48.83
  -2   0  -8  750.31   48.65
   0   2  10  687.81   44.39
  -4   2   0  825.67   49.11
   0   2   4  973.08   56.04
  -4   2   0  786.23   48.61
  -4   2   0  775.53   48.65
  -4   2   0  833.79   48.56
   0  -2 -10  673.78   44.36
   0  -2  -4 1000.00   56.33
   4  -2   0  756.47   48.87
   0  -2 -10  598.96   44.28
   2   0   8  805.80   48.74
   4  -2   0  767.32   48.64
   4  -2   0  739.57   48.62
   4  -2   0  787.59   48.99
   4  -2   0  751.30   48.62
   4  -2   0  817.25   48.85
   2   0   8  698.48   48.78
   0  -2 -10  721.73   45.24
   0  -2 -10  803.07   44.40
   1  -2   0  457.24   28.47
   1  -2   0  466.50   28.64
   1  -2   0  451.30   28.45
   1  -2   0  481.39   28.60
   1  -2   0  478.81   28.69
   1  -2   0  431.11   28.46
  -1   2   0  443.38   28.54
  -1   2   0  456.94   28.54
  -1   2   0  431.02   28.45
  -1   2   0  428.58   28.58
  -1   3  11   83.61    6.37
  -3   1  -7  134.18    8.29
  -4   2   3  182.81   11.36
  -4   2   3  170.39   11.21
  -4   2   3  183.84   11.22
  -4   2   3  173.86   11.24
   4  -2  -3  180.32   11.29
   4  -2  -3  190.22   11.23
   4  -2  -3  179.45   11.23
   4  -2  -3  163.44   11.24
   4  -2  -3  171.60   11.49
   4  -2  -3  170.43   11.17
   0  -1 -11  107.60    7.09
  -1   2  12   95.22    6.88
   0  -1 -11  126.24    7.28
   0  -1 -11  106.94    7.20
   0  -1 -11  112.83    7.22
   0  -1 -11  104.92    7.18
  -1   2  12  104.72    6.57
   0  -1 -11  107.64    7.09
  -1   2  12  107.13    6.69
   1  -2 -12  105.00    6.58
   0   1  11  116.34    7.18
   1  -2 -12  101.39    6.46
   0   1  11  115.07    7.32
   1  -2 -12  106.62    6.70
   1  -2 -12   93.17    7.31
  -4   2  -6  582.25   33.00
  -2   4  12  344.90   25.98
  -4   2  -6  594.56   32.91
  -2   4  12  350.44   26.07
  -4   2  -6  593.24   32.93
   4  -2   6  541.88   32.98
   4  -2   6  540.52   33.04
   2  -4 -12  352.35   26.02
   4  -2   6  547.12   32.95
   4  -2   6  520.95   32.85
   2   1   4  356.82   22.70
   2   1   4  339.53   22.59
   2   1   4  403.07   23.01
  -2  -1  -4  307.23   23.31
  -2  -1  -4  394.64   22.76
  -2  -1  -4  330.72   22.77
  -2  -1  -4  383.38   22.95
   2  -2   4  819.43   54.22
   4  -4 -10  529.40   34.46
   4  -4 -10  483.93   34.51
   2  -2   4  969.48   54.13
   2  -2   4  873.09   54.49
   2  -2   4  914.78   54.38
   4  -4 -10  475.22   34.45
   2  -2   4  942.23   54.31
   2  -2   4  948.26   54.28
  -2   2  -4  818.08   54.22
  -1   0 -10  285.88   17.94
  -1   0 -10  304.20   18.01
  -1   0 -10  290.66   18.15
  -1   0 -10  259.84   18.88
  -1   0 -10  295.27   18.51
  -1   0 -10  273.33   18.07
  -1   0 -10  294.85   18.02
   1   0  10  318.36   17.96
   1   0  10  250.14   18.14
   1   0  10  290.20   18.16
   1   0  10  262.81   17.99
   1   0  10  305.60   17.98
   2   0  -4  890.45   50.60
  -4   2   6  542.74   39.88
  -4   2   6  559.00   39.89
   2   0  -4  892.81   50.75
   2   0  -4  833.03   50.70
   2   0  -4  843.22   50.67
   4  -2  -6  611.86   40.19
  -2   0   4  855.92   50.58
   4  -2  -6  572.94   39.91
   4  -2  -6  573.48   39.95
  -2   0   4  899.50   50.50
  -2   0   4  923.83   50.64
  -2   0   4  831.63   50.76
   4  -2  -6  537.39   39.92
  -1   0   8  227.13   16.54
  -1   0   8  287.98   16.36
  -1   0   8  268.78   16.35
  -1   0   8  256.51   16.41
   1   0  -8  278.46   16.43
   1   0  -8  245.41   16.46
   1   0  -8  228.59   16.28
   1   0  -8  260.60   16.27
   1   0  -8  268.13   16.29
   1   0  -8  271.49   16.47
   1   0  -8  279.84   16.33
   1   0  -8  236.23   16.57
  -2   2  14  502.54   32.86
   2  -2 -14  529.58   32.80
   2  -2 -14  569.80   33.84
  -2   2  14  493.80   32.99
   4  -3   4  286.54   18.06
   4  -3   4  276.01   18.05
   4  -3   4  317.93   18.08
   4  -3   4  289.39   18.07
  -4   3  -4  292.19   18.06
  -4   3  -4  277.87   18.01
  -4   3  -4  273.01   18.05
  -4   3  -4  280.76   18.46
  -4   3  -4  289.03   18.07
  -4   3  -4  284.85   18.03
  -4   3  -4  288.92   18.09
   1  -1   8  252.39   16.45
   1  -1   8  267.72   16.47
   1  -1   8  227.02   17.07
   1  -1   8  248.42   16.59
   1  -1   8  278.36   16.43
   1  -1   8  263.18   16.56
  -1   1  -8  247.52   16.93
  -1   1  -8  265.41   16.43
  -1   1  -8  265.01   16.44
  -1   1  -8  266.12   16.44
  -1   1  -8  266.82   16.44
  -1   1  -8  285.87   16.58
   3  -1  -8  207.65   12.91
   3  -1  -8  200.93   12.98
   3  -1  -8  210.34   13.10
   3  -1  -8  204.03   12.90
   3  -1  -8  216.82   12.99
   3  -1  -8  207.42   12.95
   3  -1  -8  213.07   12.85
  -3   1   8  199.57   12.96
  -3   1   8  189.59   12.95
  -3   1   8  202.71   13.06
   4  -3 -14  168.53   10.97
   4  -3 -14  177.14   11.03
   4  -3 -14  176.11   10.99
   4  -3 -14  173.80   11.01
  -4   3  14  187.52   11.25
  -4   3  14  166.51   11.10
  -4   0  -4  664.31   41.33
   4   0   4  672.85   41.32
  -4   0  -4  611.57   41.21
   4   0   4  677.59   41.37
   4   0   4  659.02   41.47
  -4   0  -4  652.24   41.43
  -4   0  -4  647.47   41.99
   4   0   4  643.74   41.20
  -4   0  -4  688.67   41.38
   3  -2   8  195.02   13.72
   3  -2   8  183.86   13.10
  -3   2  -8  200.89   13.48
   3  -2   8  215.53   13.09
  -3   2  -8  221.91   13.09
  -3   2  -8  213.89   12.97
   3  -2   8  186.69   12.96
  -3   2  -8  206.56   12.95
  -3   2  -8  225.53   12.94
  -3   2  -8  208.15   12.98
  -4   1   4  256.90   17.57
   4  -1  -4  286.00   17.55
  -4   1   4  268.37   17.66
  -4   1   4  277.00   17.52
  -4   1   4  290.78   17.54
   4  -1  -4  288.21   17.63
   4  -1  -4  269.11   17.58
   4  -1  -4  285.28   17.58
   4  -1  -4  285.13   17.76
   0   0  12  516.78   31.40
   0   0 -12  506.49   31.40
   0   0 -12  518.95   31.38
   0   0 -12  470.62   32.19
   0   0 -12  515.95   31.56
   0   0  12  495.88   31.56
   0   0 -12  540.22   31.44
   0   0  12  440.14   31.63
  -4   2  12  330.43   21.39
   4  -2 -12  345.21   21.34
   4  -2 -12  355.75   21.30
  -4   2  12  325.49   21.35
   3  -2 -16   44.49    2.86
   3  -2 -16   38.05    3.60
  -3   2  16   49.62    3.02
   3  -2 -16   47.36    2.90
  -4   0  -7   81.22    5.96
  -4   0  -7   80.15    5.18
  -4   0  -7   77.41    5.21
   4   0   7   74.90    5.12
   4   0   7   83.18    5.04
   4   0   7   78.94    5.31
  -5   3  -2  100.02    7.00
  -5   3  -2  101.75    6.45
  -5   3  -2  105.18    6.46
  -5   3  -2  100.99    6.52
  -5   3  -2   96.40    6.53
   5  -3   2  104.81    6.52
   5  -3   2  100.59    6.52
   5  -3   2  101.40    6.52
   5  -3   2  103.27    6.47
   5  -3   2  106.78    6.53
  -2  -1 -10  241.36   15.71
  -2  -1 -10  239.44   15.89
   2   1  10  251.46   15.89
  -2  -1 -10  261.25   15.88
   2   1  10  257.19   16.05
  -2  -1 -10  246.44   16.86
   2   1  10  257.22   15.78
  -5   4   3   36.86    2.39
   5  -5  -5    0.28    0.21
   5  -5  -5    0.54    0.15
   5  -5  -5    0.50    0.15
  -5   5   5    0.68    0.17
  -5   5   5    0.21    0.25
  -5   5   5    0.83    0.22
  -5   5   5    0.26    0.46
  -4   1  -8  174.09   10.70
  -4   1  -8  156.32   11.46
  -4   1  -8  155.26   10.71
  -4   1  -8  171.54   10.60
   4  -1   8  179.73   10.70
   4  -1   8  167.12   10.62
   4  -1   8  175.66   10.84
   0   2  13  211.43   13.07
  -5   3   4  228.51   14.05
   0   2  13  188.17   12.86
  -5   3   4  245.24   13.83
   0   2   1  286.18   19.95
   0   2   1  287.95   19.99
   0   2   1  280.72   20.12
   0   2   1  289.91   19.97
   0   2   1  344.09   19.94
   0   2  13  183.12   13.02
  -5   3   4  222.35   13.88
   0   2  13  188.65   13.26
   0   2   1  328.38   19.93
   0  -2  -1  344.80   20.01
   0  -2 -13  184.80   13.78
   5  -3  -4  223.32   13.83
   0  -2  -1  369.18   19.95
   0  -2 -13  193.75   12.95
   5  -3  -4  246.36   13.84
   0  -2 -13  198.73   12.93
   5  -3  -4  225.26   13.86
   4  -4  -1  206.92   13.37
   4  -4  -1  218.74   13.39
   4  -4  -1  217.28   13.32
  -4   4   1  211.75   13.36
  -4   4   1  209.84   13.38
  -4   4   1  213.78   13.64
  -4   4   1  206.99   13.36
  -5   2  -1   14.15    1.60
  -5   2  -1   16.51    1.17
  -5   2  -1   15.26    1.09
  -5   2  -1   13.99    1.21
   5  -2   1   15.98    1.19
   5  -2   1   17.42    1.21
   5  -2   1   15.24    1.18
   5  -2   1   15.09    1.20
   5  -2   1   15.12    1.22
  -2   0 -11  119.66    7.29
  -2   0 -11  117.24    7.27
  -2   0 -11  107.49    8.20
   2   0  11  122.17    7.21
   2   0  11  102.45    7.37
   2   0  11  115.13    7.43
   1   1  -3  159.77    9.09
  -5   3   7   82.73    5.92
  -5   3   7   87.10    5.85
   1   1  -3  157.08    9.04
   1   1  -3  151.01    9.25
   1   1  -3  135.65    9.11
  -5   3   7   84.86    5.90
   1   1  -3  148.07    9.17
   1   1  -3  148.17    9.26
  -5   3   7   80.07    6.02
  -1  -1   3  136.65    9.27
  -1  -1   3  156.62    9.06
  -1  -1   3  158.15    9.09
   5  -3  -7   82.74    5.90
  -1  -1   3  164.22    9.17
   5  -3  -7   78.84    5.86
   5  -3  -7   86.09    5.87
   1  -2 -15   21.31    1.35
   1  -2 -15   21.74    1.43
   1  -2 -15   18.84    2.24
  -1   2  15   21.74    1.60
  -1   2  15   22.49    1.51
   2   2   9  280.04   19.10
   2   2   9  341.50   19.62
   2   2   9  261.22   19.30
   2   2   9  298.43   19.11
  -2  -2  -9  306.28   19.23
  -2  -2  -9  286.34   20.00
  -2  -2  -9  348.97   19.25
   3  -3   3  121.72    7.66
  -2   4  15   78.21    4.76
  -2   4  15   75.13    4.68
   3  -3   3  112.65    7.65
   3  -3   3  121.26    7.61
  -2   4  15   73.31    5.07
   3  -3   3  111.82    7.97
   3  -3   3  116.99    7.66
   2  -4 -15   78.88    5.59
  -3   3  -3  109.58    7.62
   2  -4 -15   82.10    4.67
  -3   3  -3  119.98    7.65
  -3   3  -3  117.75    7.66
  -3   3  -3  113.02    7.66
  -3   3  -3  110.78    7.62
  -3   3  -3  117.44    7.65
   2   1   1   40.81    2.97
   2   1   1   38.12    2.87
   2   1   1   44.17    2.92
   2   1   1   44.82    3.32
  -2  -1  -1   36.26    3.21
  -2  -1  -1   44.55    3.00
  -2  -1  -1   38.79    2.91
  -2  -1  -1   48.65    2.78
  -2  -1  -1   45.54    2.91
  -2  -1  -1   36.59    2.93
   0  -1   7  184.51   12.86
   0  -1   7  203.50   12.66
   0  -1   7  210.56   12.76
   0  -1   7  193.39   12.81
   0   1  -7  211.92   12.68
   0   1  -7  220.19   12.83
   0   1  -7  201.48   12.68
   0   1  -7  207.53   12.69
   0   1  -7  188.29   12.83
   0   1  -7  184.05   12.92
   0   1  -7  203.44   12.68
   2   0  -7  142.54   10.05
   2   0  -7  177.37   10.15
   2   0  -7  165.61   10.20
   2   0  -7  155.09    9.98
   2   0  -7  141.13   10.09
   2   0  -7  168.00   10.04
   2   0  -7  149.12   10.27
  -2   0   7  158.65   10.05
  -2   0   7  170.03   10.09
  -2   0   7  154.08   10.18
  -5   1  -3   57.77    4.19
  -3   5  16   32.12    2.59
  -5   1  -3   58.45    3.59
  -5   1  -3   57.19    3.68
  -3   5  16   30.29    2.40
  -3   5  16   33.12    2.82
   5  -1   3   55.23    3.50
   5  -1   3   57.05    3.57
   3  -5 -16   33.86    2.39
   3  -5 -16   32.30    3.22
   5  -1   3   57.53    3.57
   5  -1   3   55.16    3.64
   2  -2   7  143.33   10.42
   2  -2   7  169.88   10.32
   2  -2   7  155.70   10.92
   2  -2   7  158.31   10.41
   2  -2   7  182.10   10.33
   2  -2   7  144.26   10.38
  -2   2  -7  164.86   10.32
  -2   2  -7  162.18   10.30
  -2   2  -7  176.37   10.42
  -2   2  -7  167.16   10.30
  -2   2  -7  165.03   10.31
  -2   2  -7  162.48   10.63
  -3   4  17   18.84    1.48
  -3   4  17   21.62    1.88
   3  -4 -17   20.26    2.37
  -1   0  11   92.65    7.05
  -1   0  11  111.87    6.89
  -1   0  11  118.03    6.84
   1   0 -11  108.69    6.99
   1   0 -11  119.98    6.81
   1   0 -11  104.69    6.72
   1   0 -11  107.84    6.73
   1   0 -11  106.62    6.75
   1   0 -11   93.62    7.15
   2  -2 -17   54.05    3.79
   3  -1 -11   84.09    4.98
   3  -1 -11   80.89    5.15
   3  -1 -11   81.04    4.99
   3  -1 -11   81.75    5.13
   2  -2 -17   54.54    3.80
   3  -1 -11   79.68    5.04
   3  -1 -11   85.21    5.11
  -3   1  11   80.08    5.09
  -2   2  17   55.48    3.92
  -3   1  11   80.61    5.11
  -5   3  -8  142.05    8.95
  -5   3  -8  137.99    8.80
  -5   3  -8  137.08    8.86
  -5   3  -8  132.03    9.43
   5  -3   8  142.07    8.92
   5  -3   8  147.66    8.86
   5  -3   8  136.15    8.83
   4  -3   7  110.85    7.12
   4  -3   7  114.28    7.19
  -4   3  -7  109.59    7.09
  -4   3  -7  112.93    7.12
  -4   3  -7  116.64    7.21
  -4   3  -7  109.08    7.56
  -4   3  -7  110.93    7.13
  -5   1   0  271.50   16.32
  -5   1   0  287.03   15.77
  -5   1   0  262.05   15.79
   4   0   1  232.88   17.24
  -5   1   0  261.22   15.64
   4   0   1  244.95   17.33
  -5   1   0  261.79   15.85
   4   0   1  247.48   17.69
  -5   1   0  260.68   15.79
   4   0   1  244.46   17.32
  -4   0  -1  244.99   17.74
   5  -1   0  271.33   15.82
   5  -1   0  258.03   15.75
   5  -1   0  282.70   15.81
  -4   0  -1  270.42   17.30
  -4   0  -1  247.84   17.36
  -4   0  -1  231.02   17.33
   5  -1   0  280.49   15.83
   5  -1   0  255.57   15.87
  -2   1 -12  106.12    6.44
  -2   1 -12  106.96    6.38
  -2   1 -12   93.68    7.14
  -2   1 -12  101.64    6.43
  -2   1 -12   96.24    6.43
   2  -1  12  103.93    6.61
   2  -1  12  107.92    6.40
   2  -1  12   93.72    6.62
   1  -1  11  109.11    7.03
   1  -1  11  102.47    7.09
   1  -1  11  109.02    6.92
   1  -1  11  115.05    6.90
  -1   1 -11  115.24    6.89
  -1   1 -11  108.44    6.86
  -1   1 -11  113.56    6.87
  -1   1 -11  102.31    7.45
  -1   1 -11  105.54    6.86
  -1   1 -11  106.39    6.87
   4  -1  -7  113.51    7.02
   4  -1  -7  107.46    7.07
   4  -1  -7  111.29    7.06
   4  -1  -7  106.40    7.01
   4  -1  -7  109.02    7.17
  -4   1   7  107.46    7.04
  -4   1   7  114.40    6.94
  -4   1   7  115.68    7.05
  -4   1   7  106.96    7.17
   1  -1 -16   51.19    3.32
   1  -1 -16   45.69    4.16
   1  -1 -16   54.32    3.35
  -1   1  16   54.36    3.55
  -1   1  16   55.57    3.45
  -2   1  15   21.37    1.46
   2  -1 -15   17.68    2.05
   2  -1 -15   22.16    1.38
   2  -1 -15   19.97    1.33
   4  -2 -15   75.83    4.72
  -4   2  15   71.85    4.78
  -4   2  15   72.72    4.77
   5   0   5    0.56    0.26
  -5   0  -5    0.29    0.29
   5   0   5    0.47    0.19
   5   0   5    0.39    0.29
  -5   0  -5    1.36    0.62
  -3   2 -11   86.27    5.19
   3  -2  11   90.67    5.23
   3  -2  11   83.11    5.37
  -3   2 -11   80.64    5.23
  -3   2 -11   82.32    5.23
  -3   2 -11   78.14    5.21
   3  -2  11   78.97    5.41
  -3   2 -11   74.65    5.74
   5  -1  -3   58.45    3.89
  -5   1   3   62.87    3.87
  -5   1   3   63.12    4.04
  -5   1   3   57.83    3.92
  -5   1   3   58.04    3.88
   5  -1  -3   60.93    3.92
   5  -1  -3   55.48    3.89
   0   0 -15  119.28    7.31
   0   0 -15  107.74    8.09
   0   0 -15  117.36    7.27
   0   0 -15  117.87    7.29
   0   0  15  120.91    7.37
   0   0  15  122.92    7.52
   0   0 -15  120.88    7.31
   0   0  15  105.79    7.62
   0   0 -15  106.28    7.59
  -5   2  11   46.58    3.04
   5  -2 -11   44.38    2.93
  -5   2  11   44.59    3.03
   5  -2 -11   46.66    2.98
   5  -2 -11   46.34    3.03
  -3   2  19    1.03    0.31
   3  -2 -19    1.89    0.95
   6  -4   7   45.20    2.90
  -6   4  -7   44.06    2.85
  -6   4  -7   43.91    2.89
  -6   4  -7   43.14    2.91
  -6   4  -7   43.33    3.44
  -6   4  -4  470.90   28.13
  -6   4  -4  466.05   28.12
   6  -4   4  445.71   28.12
   4  -6 -14  317.27   20.83
   6  -4   4  453.35   28.10
  -4   6  14  307.85   21.28
  -6   4  -1  147.05   10.01
   3  -5 -10  153.03    9.51
   3  -5 -10  158.34    9.42
  -3   5  10  163.33   10.16
  -6   4  -1  154.98    9.94
  -3   5  10  160.56    9.54
   6  -4   1  142.04   10.00
   6  -4   1  152.05   10.01
  -6   4  -1  147.45   10.00
  -6   4  -1  151.41    9.94
   3  -5 -10  162.85    9.62
  -6   3  -6   97.80    6.59
  -6   3  -6   99.96    6.51
  -6   3  -6   95.93    7.20
  -6   3  -6   98.76    6.62
   6  -3   6  100.97    6.55
  -5   6  10  106.24    5.65
   6  -3   6   98.47    6.58
   6  -3   6  104.03    6.61
  -4   0 -10  520.94   31.71
  -4   0 -10  550.02   32.73
  -4   0 -10  495.03   31.70
   2   2  12  440.66   30.90
  -2  -2 -12  426.58   30.94
   4   0  10  531.31   31.87
   4   0  10  556.90   31.78
   4   0  10  527.10   31.63
  -2  -2 -12  448.60   31.83
   6  -4  -2  333.79   23.60
   6  -4  -2  339.06   23.59
  -6   4   2  361.60   23.53
   6  -4  -2  371.34   23.61
  -6   4   2  376.69   23.86
  -6   4   2  332.26   23.59
  -2   4   6  503.99   29.78
  -2   4   6  535.95   29.19
  -6   4   2  334.88   23.62
  -2   4   6  538.47   29.34
  -6   4   2  349.85   23.52
   2  -4  -6  532.36   29.16
   1   3  13    5.73    0.75
   1   3  13    5.45    0.93
  -1  -3 -13    6.20    1.24
   4  -5  -6  120.54    7.34
   4  -5  -6  115.95    7.37
   4  -5  -6  116.90    7.36
  -4   5   6  108.23    7.83
  -4   5   6  113.40    7.37
  -4   5   6  120.23    7.40
   1  -3  -2  172.19   10.12
  -1   3   2  143.72   10.39
  -1   3   2  175.63   10.13
   1  -3  -2  157.37   10.14
   1  -3  -2  154.05   10.15
   1  -3  -2  167.45   10.19
  -1   3   2  157.29   10.18
  -1   3   2  172.06   10.16
   1  -3  -2  156.74   10.12
  -1   3   2  140.22   10.15
   1  -3  -2  159.30   10.09
  -6   2  -8  372.01   21.99
   6  -6  -6  270.10   19.68
   6  -6  -6  260.60   19.70
  -6   2  -8  339.85   21.07
  -6   2  -8  352.72   20.96
   6  -2   8  374.76   20.97
  -6   6   6  269.43   20.12
   6  -2   8  348.69   21.04
   6  -2   8  360.95   21.14
  -3   0 -12   75.80    6.56
   3  -4  -2  122.85    7.24
   3  -4  -2  123.71    7.26
  -3   0 -12   78.68    5.73
  -3   0 -12   79.37    5.72
   3  -4  -2  124.91    7.23
   3  -4  -2  122.76    7.27
   3  -4  -2  116.19    7.25
  -3   4   2  122.52    7.28
   3   0  12   83.12    5.88
   3   0  12   78.91    5.65
   3   0  12   81.43    5.83
  -3   4   2  110.12    7.23
  -3   4   2  127.29    7.27
  -3   4   2  110.37    7.26
  -3   4   2  113.83    7.55
  -3   4   2  120.86    7.25
   0  -2 -16  309.61   20.53
   0   2  -2  690.01   37.33
  -6   4   8  320.55   20.51
   0  -2   2  671.62   37.39
   0   2  16  296.22   20.48
   0  -2 -16  298.48   20.50
   0  -2 -16  335.31   21.61
   0   2  -2  638.33   37.38
   0   2  16  308.82   20.70
  -6   4   8  310.47   20.68
  -6   4   8  312.03   20.57
   0   2  -2  611.13   37.38
   0   2  -2  546.86   37.40
   6  -4  -8  333.03   20.52
  -6   2  -5  181.41   11.79
   1   3  10  204.93   13.23
   1   3  10  205.12   12.96
  -6   2  -5  172.56   11.89
  -6   2  -5  191.59   12.65
   6  -2   5  182.59   11.83
  -1  -3 -10  225.88   13.97
   6  -2   5  187.88   11.94
   6  -2   5  188.47   11.90
  -1   4  16   38.23    3.08
  -4   1 -11   56.85    3.68
  -4   1 -11   57.20    4.57
  -4   1 -11   59.99    3.74
  -4   1 -11   58.80    3.75
  -1   4  16   40.36    3.40
   4  -1  11   62.57    3.71
   1  -4 -16   41.70    3.81
   4  -1  11   61.45    3.91
   4  -1  11   61.42    3.89
   1  -4 -16   42.26    2.97
   1   2   2  185.01   11.56
   1   2   2  153.62   11.49
   6  -5 -10  109.78    6.16
   1   2   2  176.83   11.46
   2  -3   2  172.55   11.62
   2  -3   2  167.07   11.38
   2  -3   2  163.36   11.35
   6  -5 -10  106.53    6.15
   2  -3   2  168.53   11.43
   2  -3   2  165.45   11.38
  -2   3  -2  159.40   11.36
  -2   3  -2  167.98   11.39
  -6   5  10  102.02    6.51
  -2   3  -2  167.78   11.33
  -1  -2  -2  203.12   11.54
  -6   5  10  102.09    6.20
  -1  -2  -2  198.52   11.69
  -2   3  -2  171.27   11.38
  -6   5  10  110.15    6.22
  -1  -1 -15   22.63    1.54
  -1  -1 -15   21.42    1.63
  -1  -1 -15   21.31    2.44
   1   1  15   22.31    1.79
   1   1  15   21.58    1.54
   1   1  15   22.76    1.74
   1  -3 -17   21.39    1.33
  -1  -1   6  239.39   15.27
  -1  -1   6  261.64   15.25
   1   1  -6  228.14   15.31
   1   1  -6  218.64   15.28
  -1  -1   6  229.35   15.48
   1   1  -6  265.08   15.42
   1   1  -6  235.95   15.49
  -1  -1   6  230.26   15.46
  -1  -1   6  234.25   15.26
   1   1  -6  243.54   15.48
   1   1  -6  241.40   15.24
  -1  -1   6  254.99   15.24
  -1  -1   6  266.49   15.36
  -5   2 -10  153.79   10.40
  -5   2 -10  160.62   11.22
  -5   2 -10  150.35   10.33
   5  -2  10  169.69   10.52
   5  -2  10  174.55   10.34
   5  -2  10  168.89   10.39
   5  -2  10  166.94   10.58
  -6   2  -2  358.73   24.11
   4  -4   2  477.42   29.72
  -6   2  -2  378.81   24.19
   4  -4   2  453.37   29.77
   4  -4   2  464.16   29.80
  -6   2  -2  385.40   24.77
  -6   2  -2  442.49   24.06
   4  -4   2  511.11   29.80
  -6   2  -2  372.12   23.98
   6  -2   2  353.28   24.12
   6  -2   2  369.78   24.13
  -4   4  -2  519.77   29.77
   6  -2   2  343.02   24.06
  -4   4  -2  475.40   29.76
   6  -2   2  345.24   24.05
  -4   4  -2  484.90   29.80
  -4   4  -2  499.57   29.76
  -4   4  -2  501.56   29.79
  -2   0 -14  560.01   36.32
  -2   0 -14  559.88   35.27
  -2   0 -14  560.36   35.28
   2  -4 -18  390.82   26.47
   2   0  14  575.83   35.48
   2   0  14  573.53   35.48
   2   1  -2  172.83   10.47
   2   1  -2  178.90   10.53
  -6   3   6   95.12    6.66
   2   1  -2  180.66   10.69
  -6   3   6   95.17    6.62
   2   1  -2  175.56   10.66
  -6   3   6   92.83    6.66
   2   1  -2  152.44   10.49
  -2  -1   2  172.47   10.49
   6  -3  -6   94.78    6.65
   6  -3  -6  100.10    6.62
  -2  -1   2  151.24   10.49
  -2  -1   2  186.43   10.37
  -2  -1   2  158.68   10.56
  -2  -1   2  148.25   10.60
  -2  -1   2  175.36   10.48
  -2  -1   2  172.80   10.43
   1  -2 -18  127.53    8.59
   1  -2 -18  135.16    9.65
  -1   2  18  144.88    8.74
  -1   2  18  139.97    8.86
  -2   0  10  618.91   39.80
   2   0 -10  614.89   39.78
   2   0 -10  681.93   39.79
   2   0 -10  710.73   39.79
   6  -4 -14  305.39   23.18
  -2   0  10  652.11   39.80
  -2   0  10  613.60   39.90
   2   0 -10  660.10   39.97
  -6   1  -7   52.85    4.27
  -6   1  -7   51.21    3.61
  -6   1  -7   51.01    3.48
   6  -5   2   61.36    3.81
   6  -5   2   62.63    3.81
  -6   5  -2   57.87    3.76
   6  -1   7   51.61    3.69
   6  -1   7   50.39    3.47
  -6   5  -2   58.71    3.80
  -6   5  -2   57.91    4.10
   6  -1   7   48.54    3.56
  -6   5  -2   65.55    3.74
  -6   5  -2   61.89    3.78
  -6   2   1  150.57    9.59
   3  -3   6  204.01   12.90
  -6   2   1  149.99    9.50
   3  -3   6  183.55   12.50
   3  -3   6  179.60   12.37
   3  -3   6  201.54   12.38
  -6   2   1  146.58    9.53
   3  -3   6  211.27   12.39
  -6   2   1  143.40    9.59
  -3   3  -6  200.12   12.35
  -3   3  -6  199.30   12.38
  -3   3  -6  202.59   12.38
  -3   3  -6  193.98   12.34
   6  -2  -1  149.12    9.56
   6  -2  -1  143.00    9.52
  -3   3  -6  206.61   12.37
  -3  -1  -2  158.70   12.37
  -3   3  -6  210.41   12.46
   6  -2  -1  148.95    9.52
   6  -2  -1  155.92    9.55
  -3   3  -6  193.27   12.68
   3   0  -6  191.85   12.96
   3   0  -6  190.99   12.94
   3   0  -6  204.15   12.99
   3   0  -6  191.42   13.04
  -3   0   6  204.08   12.86
  -3   0   6  195.22   12.92
  -3   0   6  197.15   13.09
   0   1 -10  249.28   13.20
  -3   0   6  213.55   12.96
   3  -1 -14  188.60   13.08
  -3   1  14  197.74   12.55
  -3   1  14  193.94   12.54
   3  -1 -14  206.25   12.53
   3  -1 -14  203.67   12.42
   4   1   6  123.82    8.25
   5  -4   6  122.26    7.97
   5  -4   6  127.03    7.93
   4   1   6  129.75    8.05
   5  -4   6  123.89    7.97
   4   1   6  125.61    7.91
  -5   4  -6  119.90    7.93
  -4  -1  -6  137.57    8.84
  -5   4  -6  120.35    7.92
  -4  -1  -6  135.02    8.14
  -5   4  -6  121.26    7.97
  -5   4  -6  124.01    8.01
  -5   4  -6  119.28    8.39
  -4   2 -12  360.58   23.24
  -4   2 -12  349.55   22.41
  -4   2 -12  355.44   22.46
   4  -2  12  373.48   22.45
   4  -2  12  363.05   22.61
   4  -2  12  339.01   22.62
  -6   2   4  460.22   29.21
   4   0  -2  530.86   36.99
   4   0  -2  504.90   36.96
   2  -2  10  635.81   37.09
  -6   2   4  446.30   29.08
   2  -2  10  628.40   36.94
   4   0  -2  535.27   36.94
   4   0  -2  529.36   37.00
   2  -2  10  686.37   37.38
  -4   0   2  556.75   36.92
  -4   0   2  642.42   36.87
  -2   2 -10  676.34   36.86
   6  -2  -4  459.45   29.13
  -2   2 -10  684.73   37.37
  -4   0   2  515.83   36.97
  -4   0   2  527.92   36.96
  -2   2 -10  687.91   36.88
   6  -2  -4  458.68   29.16
   6  -2  -4  450.27   29.14
  -4   0   2  509.75   37.20
  -4   0   2  610.93   36.83
  -1   0 -16   50.11    4.24
  -1   0 -16   52.26    3.42
  -1   0 -16   54.98    3.40
  -1   0 -16   52.36    3.37
   1   0  16   56.21    3.62
   1   0  16   50.62    3.69
   1   0  16   51.88    3.43
   4  -1 -10  189.05   12.46
   4  -1 -10  193.66   12.41
   4  -1 -10  192.54   12.46
  -1   0  14  222.01   12.80
   4  -1 -10  184.19   12.52
   4  -1 -10  187.57   12.36
  -4   1  10  195.15   12.58
   1   0 -14  220.17   13.11
  -4   1  10  187.34   12.43
  -4   1  10  193.39   12.43
   2  -2 -20  187.93   13.34
   2  -2 -20  201.04   12.45
  -2   2  20  204.53   12.57
  -4   2  18  274.34   18.07
   4  -2 -18  297.08   17.99
  -5   3 -11   42.82    3.54
  -5   3 -11   44.79    2.97
  -5   3 -11   43.22    2.92
   5  -3  11   49.12    2.98
   5  -3  11   44.23    3.15
   5  -3  11   45.87    3.08
   5   0   2   73.20    5.16
   5   0   2   71.74    4.94
   5   0   2   79.22    5.06
  -5   0  -2   80.64    5.16
  -5   0  -2   77.32    5.05
  -5   0  -2   78.38    5.09
  -5   0  -2   78.82    5.56
  -2   1 -15   17.84    2.01
  -2   1 -15   20.96    1.38
  -2   1 -15   20.08    1.38
  -2   1 -15   22.25    1.41
   2  -1  15   21.94    1.59
   2  -1  15   18.94    1.64
   5  -1  -6  124.48    7.77
   5  -1  -6  117.95    7.71
   5  -1  -6  115.06    7.73
   5  -1  -6  122.03    7.73
   5  -1  -6  120.74    7.92
  -5   1   6  127.14    7.66
  -5   1   6  117.72    7.74
  -5   1   6  121.28    7.90
  -5   1   6  121.48    7.73
   1  -1 -19    1.86    0.26
   1  -1 -19    1.24    0.85
  -1   1  19    1.90    0.41
   5  -2 -14  143.38    8.75
  -2   1  18  138.70    8.78
  -5   2  14  146.67    8.79
  -5   2  14  136.10    8.78
   2  -1 -18  133.26    8.66
   2  -1 -18  127.53    9.40
   2  -1 -18  135.84    8.65
   6   0   6  328.94   21.88
   6  -4  10  355.73   21.65
   6  -4  10  351.80   21.87
   6   0   6  343.56   21.74
  -6   4 -10  367.40   21.66
  -6   4 -10  325.90   21.61
  -6   4 -10  363.82   22.34
  -6   4 -10  332.98   21.67
  -6   0  -6  360.09   22.44
   6   0   6  335.38   21.60
  -6   0  -6  318.17   21.78
  -3   2 -14  197.10   12.34
   3  -2  14  208.99   12.56
  -3   2 -14  188.34   12.95
  -3   2 -14  192.88   12.36
   3  -2  14  191.74   12.58
   0   0 -18  391.64   23.40
  -6   2  10  327.95   23.48
   6  -2 -10  344.05   23.46
   0   0  18  428.13   23.51
   0   0 -18  335.88   23.42
  -6   2  10  343.73   23.54
   0   0  18  431.47   23.92
   0   0 -18  406.85   24.29
   6  -2 -10  348.06   23.53
   0   0 -18  376.89   23.44
   5   1  10  119.72    8.51
  -6   0  -9  135.67    8.86
  -6   0  -9  122.66    8.12
  -5  -1 -10  132.47    9.07
  -5  -1 -10  129.69    8.40
   6   0   9  124.94    8.24
  -7   4  -8   75.21    4.90
  -7   4  -8   74.89    4.97
  -7   4  -8   75.34    5.66
  -7   4  -8   77.55    4.97
   7  -4   8   79.19    4.94
   7  -5   3   24.17    1.71
   7  -5   3   24.42    1.71
  -7   5  -3   25.25    1.73
  -7   5  -3   24.42    1.68
  -7   5  -3   24.70    1.66
   4   1  12   57.57    4.20
  -4  -1 -12   54.79    4.03
   4   1  12   66.62    4.08
  -4  -1 -12   63.40    4.90
   3   2  13    4.90    0.65
   3   2  13    4.50    0.76
  -3   6  15    7.51    1.40
  -3   6  15    5.48    0.56
  -3  -2 -13    6.00    1.31
  -3  -2 -13    4.84    0.61
   7  -5   0  147.94   10.27
   7  -5   0  162.06   10.30
  -7   5   0  164.46   10.61
  -7   5   0  166.42   10.22
  -7   5   0  167.84   10.21
  -7   5   0  162.61   10.29
  -6   1 -10  106.95    7.33
  -6   1 -10  114.33    7.23
  -6   1 -10  119.93    8.21
   6  -1  10  112.58    7.43
  -7   4  -2   54.79    3.20
  -7   4  -2   50.24    3.29
  -7   4  -2   50.07    3.30
  -2   5  11   47.16    3.51
  -2   5  11   52.76    4.00
   7  -4   2   52.50    3.30
   7  -4   2   45.83    3.26
   3  -5  -7   84.98    5.52
   3  -5  -7   86.25    5.47
   2   2  15   76.74    4.73
   3  -5  -7   77.68    5.50
   3  -5  -7   86.25    5.46
  -3   5   7   80.65    6.04
  -2  -2 -15   75.59    4.52
  -3   5   7   87.44    5.55
  -3   5   7   80.93    5.56
  -7   3  -7   37.80    2.68
  -7   3  -7   38.52    3.36
  -7   3  -7   39.42    2.66
  -7   3  -7   37.57    2.54
   7  -3   7   38.16    2.63
   7  -3   7   38.24    2.57
   7  -3   7   41.50    2.67
  -4   0 -13  128.39    8.53
  -4   0 -13  110.40    7.48
   4   0  13  110.92    7.64
   2  -4  -3  175.03   10.93
   2  -4  -3  184.96   10.95
   2  -4  -3  174.43   10.99
   2  -4  -3  175.47   10.98
   2  -4  -3  175.45   11.00
   2  -4  -3  173.68   10.97
  -2   4   3  152.19   11.28
  -2   4   3  184.36   10.98
  -2   4   3  186.26   10.97
  -2   4   3  148.35   10.99
  -2   4   3  174.02   11.02
   1   2  17   25.49    1.79
  -1  -2 -17   24.95    1.80
  -1  -2 -17   27.03    2.79
   1   2  17   27.72    2.04
   7  -7  -7   23.95    1.70
   7  -7  -7   24.99    1.70
  -7   7   7   25.61    1.72
  -7   7   7   23.61    1.70
  -7   7   7   25.49    2.46
   0   4  11   69.06    4.58
  -5   1 -12   56.58    4.54
  -5   1 -12   51.86    3.59
  -5   1 -12   50.31    3.66
   0   4  17   38.69    3.08
   0   4  11   65.31    4.29
   0   4  17   48.78    3.65
   0  -4 -17   48.12    4.03
   5  -1  12   50.17    3.78
   0  -4 -17   42.00    3.11
   0  -4 -11   67.55    4.13
   0  -4 -11   67.27    4.90
   5  -1  12   62.04    3.84
   4  -5  -3   57.93    3.55
   4  -5  -3   54.97    3.57
   4  -5  -3   55.32    3.56
  -4   5   3   54.22    3.55
  -4   5   3   51.36    3.89
  -4   5   3   52.10    3.58
  -4   5   3   59.42    3.60
   0   3   3  116.64    6.62
   0   3   3   96.66    6.69
   0   3   3  102.07    6.73
   0   3   3  105.64    7.02
   2   1  16   52.08    4.24
   0  -3  -3   99.66    6.71
   0  -3  -3  116.10    6.76
   1  -3   1   45.00    2.92
   1  -3   1   45.49    2.90
   1  -3   1   43.98    2.92
   1  -3   1   42.84    2.92
   1  -3   1   44.77    2.86
  -1   3  -1   45.39    2.92
  -1   3  -1   44.74    2.93
  -1   3  -1   40.87    2.88
   6  -6  -3   59.48    3.60
   6  -2  11   46.94    3.55
   6  -2  11   44.27    3.29
  -6   6   3   55.91    4.01
  -6   6   3   57.48    3.58
  -6   6   3   58.69    3.59
   3  -4   1   28.10    1.75
   3  -4   1   23.81    2.07
   3  -4   1   25.21    1.73
   3  -4   1   24.40    1.70
   3  -4   1   25.75    1.73
  -3   0 -15   16.56    1.25
  -3   0 -15   13.51    1.93
   3  -4   1   24.79    1.71
  -3   4  -1   27.54    1.74
  -3   4  -1   26.36    1.75
  -3   4  -1   27.25    1.69
   3   0  15   16.82    1.46
  -3   4  -1   23.46    1.73
  -3   4  -1   26.78    1.74
   3   0  15   18.17    1.46
  -3   4  -1   24.34    1.71
   1   2  -1   39.06    2.68
   1   2  -1   36.77    2.75
   1   2  -1   40.93    2.58
   1   2  -1   40.75    2.75
   1   2  -1   39.69    2.74
  -1  -2   1   37.27    2.90
  -1  -2   1   33.44    2.68
  -1  -2   1   39.87    2.68
  -1  -2   1   40.37    2.74
  -1  -2   1   37.54    2.82
  -1  -2   1   40.88    2.58
   0  -2 -19   95.71    6.99
   0   2  19   89.18    6.14
   0   2  19   92.21    5.96
  -7   3 -10   98.33    6.37
  -7   3 -10   99.21    7.18
  -7   3 -10   90.56    6.33
  -7   3 -10   99.96    6.25
   7  -3  10   97.89    6.26
   7  -3  10  108.11    6.56
   7  -3  10   90.93    6.37
  -7   2  -6   68.76    4.67
  -7   2  -6   71.91    4.50
  -7   2  -6   71.69    4.66
  -7   2  -6   71.90    5.36
   7  -2   6   69.08    4.53
   7  -2   6   71.94    4.67
   7  -2   6   66.50    4.60
   5  -5   1    9.75    0.77
   5  -5   1   10.74    0.78
  -5   5  -1   10.15    0.73
  -5   5  -1    9.68    0.77
  -5   5  -1   10.14    1.03
  -5   5  -1   10.12    0.74
  -5   5  -1   10.24    0.75
  -4   1 -14  165.62   10.85
  -4   1 -14  172.18   11.81
  -4   1 -14  166.87   10.90
   4  -1  14  160.27   11.07
   4  -1  14  193.45   11.12
   2   2   3  196.33   14.40
   2   2   3  246.97   14.52
   2   2   3  200.63   14.60
  -2  -2  -3  245.05   14.48
  -2  -2  -3  242.24   14.63
   2  -3   5    0.86    0.26
   2  -3   5    1.40    0.60
   2  -3   5    1.53    0.25
  -2   3  -5    1.19    0.33
  -2   3  -5    1.10    0.21
  -2   3  -5    1.64    0.27
  -2   3  -5    1.53    0.16
  -2   3  -5    1.05    0.22
  -1  -1 -18  134.29   10.25
  -1  -1 -18  138.88    9.28
   1   1  18  170.01    9.66
   1   1  18  145.26    9.54
  -1  -1   9    0.31    0.29
  -1  -1   9   -0.04    0.22
  -1  -1   9    0.13    0.15
  -1  -1   9    0.10    0.31
   1   1  -9    0.03    0.12
   1   1  -9    0.46    0.17
   1   1  -9    0.54    0.40
   1   1  -9    0.19    0.30
   1   1  -9    0.01    0.14
   1   1  -9    0.08    0.45
   1   1  -9   -0.07    0.25
   1   1  -9   -0.02    0.37
   7  -6   1    5.16    0.51
   7  -6   1    4.87    0.53
  -7   6  -1    4.97    0.46
  -7   6  -1    5.29    0.47
  -7   6  -1    3.48    0.85
  -7   6  -1    5.09    0.57
  -7   2  -3   27.87    1.89
  -7   2  -3   25.48    2.45
  -7   2  -3   26.02    1.67
  -7   2  -3   24.99    1.86
   7  -2   3   25.30    1.83
   7  -2   3   24.63    1.83
   7  -2   3   23.55    1.74
   4  -4   5  273.47   17.38
   4  -4   5  261.24   17.50
   4  -4   5  262.36   17.38
  -4   4  -5  275.35   17.33
  -4   4  -5  275.21   17.34
  -4   4  -5  281.70   17.39
  -4   4  -5  281.49   17.38
  -4   4  -5  296.67   17.42
   3   1  -1   26.25    1.96
   3   1  -1   25.64    2.24
   3   1  -1   24.87    1.96
  -3  -1   1   30.42    2.01
  -3  -1   1   28.64    1.81
  -3  -1   1   25.83    1.97
  -3  -1   1   26.18    1.94
  -3  -1   1   25.83    2.06
  -3  -1   1   23.83    2.12
  -3  -1   1   31.19    1.95
   1  -2   9    0.35    0.19
   1  -2   9    0.48    0.67
   1  -2   9    0.55    0.29
   1  -2   9    0.89    0.33
   1  -2   9    1.46    0.48
  -1   2  -9   -0.14    0.28
  -1   2  -9    0.30    0.29
  -1   2  -9    0.34    0.15
  -1   2  -9    0.00    0.14
  -1   2  -9    0.13    0.32
  -7   4  13    2.00    0.35
  -7   4  13    1.83    0.41
   7  -4 -13    2.06    0.34
  -2   0  13  182.32   10.96
  -2   0  13  173.62   11.02
   2   0 -13  170.30   11.36
   2   0 -13  160.29   11.12
   2   0 -13  175.31   10.83
   4   2  11   41.13    3.32
   4   2  11   48.96    3.19
  -4  -2 -11   43.74    3.15
  -4  -2 -11   50.98    3.92
   4   0  -5  280.30   17.79
   4   0  -5  283.15   17.80
   4   0  -5  300.40   17.93
   4   0  -5  288.05   17.78
  -4   0   5  284.71   17.75
  -4   0   5  277.59   17.70
  -4   0   5  277.79   17.94
  -4   0   5  257.29   17.74
   4  -1 -13    4.74    0.53
   4  -1 -13    4.78    0.35
   4  -1 -13    4.38    0.48
  -4   1  13    4.44    0.49
  -4   1  13    4.78    0.48
  -3   1  17   24.45    1.81
   3  -1 -17   26.37    1.66
   3  -1 -17   25.96    1.73
   3  -1 -17   25.71    2.39
  -7   4 -11   22.97    1.67
  -7   4 -11   22.23    2.38
  -7   4 -11   22.49    1.65
  -7   4 -11   22.36    1.60
   7  -4  11   24.15    1.65
   7  -4  11   23.89    1.88
   5  -4   9    0.80    0.29
   5  -4   9    0.50    0.26
   5  -4   9    1.02    0.23
   5  -4   9    1.18    0.25
  -5   4  -9    0.81    0.40
  -5   4  -9    0.99    0.18
  -5   4  -9    0.66    0.19
  -5   4  -9    0.86    0.16
  -4   2 -15   75.61    4.83
  -4   2 -15   71.69    5.54
  -4   2 -15   75.42    4.85
   4  -2  15   77.17    5.04
   4  -2  15   76.15    5.08
   5   0  -1   10.55    0.82
   5   0  -1    9.09    0.95
   5   0  -1    9.23    0.87
  -5   0   1    9.35    0.85
  -5   0   1    9.54    0.89
  -5   0   1   11.19    0.72
  -5   0   1    9.75    1.16
  -5   0   1   10.24    0.86
  -5   0   1    9.98    0.95
   2  -2  13  179.61   10.93
   2  -2  13  174.58   11.13
   2  -2  13  170.60   10.92
   2  -2  13  163.10   11.16
  -2   2 -13  170.93   11.38
  -2   2 -13  164.87   10.94
  -2   2 -13  183.58   10.94
  -2   2 -13  177.34   10.94
  -2   2 -13  180.05   10.95
  -2   2 -13  171.61   10.92
  -1   0 -19    1.59    0.82
  -1   0 -19    1.28    0.22
  -1   0 -19    1.21    0.20
   1   0  19    1.26    0.40
   1   0  19    1.40    0.63
  -1   0  17   31.35    2.54
  -1   0  17   34.33    2.22
   1   0 -17   32.39    2.11
   1   0 -17   31.44    2.71
   1   0 -17   30.93    2.07
   5  -2 -17   16.92    1.20
  -5   2  17   14.99    1.22
   7  -5   9    0.75    0.30
   7  -5   9    0.53    0.39
  -7   5  -9    0.84    0.29
  -7   5  -9    1.02    0.26
  -7   5  -9    0.70    0.24
   6   0   3   63.12    3.83
  -7   1  -2   46.81    4.08
  -7   1  -2   52.10    3.65
   6   0   3   65.17    3.96
   6   0   3   63.40    4.08
   7  -1   2   45.94    3.65
   7  -1   2   45.71    3.52
  -6   0  -3   66.54    4.51
  -6   0  -3   64.82    3.99
   4  -3  13    4.79    0.67
   4  -3  13    5.17    0.58
  -4   3 -13    4.27    0.41
  -4   3 -13    5.01    0.87
  -4   3 -13    4.49    0.43
  -7   2   6   67.37    4.63
  -7   2   6   70.94    4.69
   7  -2  -6   73.36    4.66
   7  -2  -6   73.18    4.68
   1  -1  17   28.46    2.39
  -1   1 -17   31.84    2.64
  -1   1 -17   31.86    2.07
  -1   1 -17   31.41    2.06
  -1   1 -17   33.72    2.04
   6  -2 -13   75.35    5.06
   6  -2 -13   77.92    4.96
  -6   2  13   80.41    5.08
  -2   1  21   33.70    2.35
  -7   0  -7   29.31    2.63
  -7   0  -7   27.73    2.24
   7   0   7   26.80    2.17
  -6   4 -13   75.41    4.99
  -6   4 -13   77.88    4.95
  -6   4 -13   75.74    5.59
  -6   4 -13   76.65    5.02
   6  -4  13   80.14    5.23
  -7   1   1    4.81    0.57
   7  -1  -1    6.03    0.71
  -7   1   1    4.49    0.63
   7  -1  -1    4.14    0.56
   7  -1  -1    4.23    0.63
  -3   2 -17   26.04    1.67
   3  -2  17   22.95    1.95
   3  -2  17   24.78    1.88
   7  -2  -9    0.67    0.24
  -7   2   9    0.62    0.28
  -7   2   9    0.74    0.27
   0   0 -21   16.25    1.13
   6   1  11   18.87    1.75
  -6  -1 -11   20.02    1.60
  -6  -1 -11   22.19    2.30
   8  -6   5   86.23    5.65
   8  -6   5   89.57    5.67
  -8   6  -5   90.34    6.08
  -8   6  -5   83.63    5.59
  -8   5  -7   27.57    1.83
   8  -5   7   23.91    1.81
  -5  -1 -13    2.76    0.51
  -5  -1 -13    2.61    0.97
   5   1  13    2.28    0.59
   8  -6   2  180.62   11.98
  -6   0 -12  179.90   11.75
   8  -6   2  187.98   12.01
  -6   0 -12  181.71   11.88
   6   0  12  191.65   12.02
  -8   6  -2  186.44   11.96
  -8   6  -2  204.88   12.42
  -8   5  -4   98.10    6.22
   8  -5   4   94.82    6.20
   8  -5   4   96.37    6.23
  -7   1 -11   20.02    2.29
  -7   1 -11   18.78    1.34
  -7   1 -11   17.38    1.49
   7  -1  11   16.07    1.54
   8  -6  -1   69.23    4.54
   8  -6  -1   68.74    4.55
  -8   6   1   69.05    4.48
  -8   6   1   68.83    4.52
  -8   6   1   73.38    4.97
   3   2  16   31.93    2.78
  -3   6  12   44.92    2.82
  -3  -2 -16   40.07    3.52
   3  -6 -12   42.80    2.80
   8  -7  -3   13.78    1.08
   8  -7  -3   13.44    1.05
  -8   7   3   13.26    0.99
  -8   7   3   12.78    1.81
  -8   7   3   14.05    1.03
  -8   4  -6  230.19   13.76
   8  -4   6  204.51   13.65
   8  -4   6  213.51   13.72
  -5   0 -14  134.61    8.98
  -5   0 -14  119.45    8.04
   5   0  14  120.64    8.19
   8  -6  -4  247.05   15.84
   4  -6  -8  337.99   19.80
   8  -6  -4  237.32   15.81
   4  -6  -8  305.52   19.87
  -4   6   8  335.74   20.52
  -8   6   4  243.26   15.76
  -4   6   8  313.05   19.82
  -8   6   4  249.37   15.84
  -2   5   8  133.50    8.33
  -2   5   8  133.74    8.50
  -2   5   8  141.02    9.00
  -2   5   8  140.16    8.46
   2  -5  -8  116.24    8.38
   2  -5  -8  125.67    8.40
   2   2  18  315.44   19.02
  -2  -2 -18  278.49   18.73
  -1   5  12   55.90    3.77
  -8   4  -3   44.16    3.21
  -1   5  12   61.08    4.17
   1  -5 -12   53.80    4.33
   1  -5 -12   57.28    3.64
   8  -4   3   42.42    3.19
  -7   2 -12   34.92    3.29
   0   5  16   40.03    2.95
  -7   2 -12   32.91    2.40
   0   5  16   27.91    2.49
   0   5  16   30.48    2.31
  -7   2 -12   33.68    2.30
   0  -5 -16   35.46    2.37
   7  -2  12   31.98    2.48
   7  -2  12   39.63    2.63
   0  -5 -16   33.63    3.19
   5  -6  -4  145.52    9.42
   5  -6  -4  155.81    9.40
  -5   6   4  151.01    9.41
  -5   6   4  140.42    9.84
  -5   6   4  149.26    9.43
   0   4   8  521.32   31.74
   0   4   8  528.84   31.33
  -8   4   0  355.41   22.18
  -8   4   0  334.57   22.33
   0   4   8  507.79   31.50
   0   4   8  507.52   31.94
   8  -4   0  311.71   22.22
   8  -4   0  325.97   22.28
   0  -4  -8  555.13   31.57
   2  -4   0  811.34   49.34
   2  -4   0  801.97   49.43
   2  -4   0  831.88   49.63
   2  -4   0  792.37   49.50
   2  -4   0  899.86   49.40
   2  -4   0  740.99   49.41
  -2   4   0  785.06   49.41
  -2   4   0  745.64   49.62
  -2   4   0  857.37   49.42
  -2   4   0  681.65   49.42
  -2   4   0  713.23   49.39
   0   3   0  335.95   23.21
   0   3   0  317.39   23.38
   0   3   0  369.44   23.21
   0   3   0  324.91   23.19
   0   3   0  354.45   23.26
   0  -3   0  412.74   23.45
   0  -3   0  374.70   23.27
   0  -3   0  401.20   23.28
   0  -3   0  420.33   23.21
   0  -3   0  368.78   23.21
   7  -7  -4   92.65    6.09
   7  -7  -4   94.56    6.11
  -7   7   4   94.01    6.60
  -7   7   4   90.69    6.08
  -7   7   4  103.49    6.10
  -5   1 -15    8.98    0.81
  -5   1 -15   10.27    0.88
  -5   1 -15    9.44    1.70
   5  -1  15   11.94    1.15
   5  -1  15    9.10    1.03
   4  -5   0  247.65   15.18
   4  -5   0  238.96   15.19
  -4   5   0  247.91   15.14
  -4   5   0  241.31   15.18
  -4   5   0  237.70   15.21
  -4   5   0  241.86   15.48
  -4   5   0  231.33   15.14
   1   3   4  333.01   19.64
   1   3   4  303.61   19.64
   1   3   4  295.54   19.79
   1   3   4  320.81   19.83
   1   3   4  302.30   20.08
  -1  -3  -4  326.18   20.39
  -1  -3  -4  307.06   19.81
  -2  -1 -19    1.03    0.83
  -2  -1 -19    1.40    0.27
   2   1  19    1.09    0.46
   1  -3   4  319.86   21.47
   1  -3   4  379.78   21.61
   1  -3   4  328.89   21.43
   1  -3   4  348.93   21.43
   1  -3   4  363.95   21.40
  -1   3  -4  333.20   21.40
  -1   3  -4  332.36   21.44
  -1   3  -4  340.98   21.43
  -1   3  -4  329.51   21.42
  -1   3  -4  323.76   21.52
   1   2  -4  349.25   22.64
   1   2  -4  388.45   22.69
   1   2  -4  386.13   22.80
   1   2  -4  326.05   22.63
   1   2  -4  352.56   22.55
  -1  -2   4  317.07   22.85
  -1  -2   4  335.93   22.73
  -1  -2   4  376.08   22.72
  -1  -2   4  360.00   22.54
  -1  -2   4  360.81   22.61
  -1  -2   4  391.51   22.56
   6  -6   0  393.76   25.06
  -6   2 -14  321.34   21.24
   6  -6   0  380.94   25.02
  -6   2 -14  303.72   20.25
  -6   2 -14  286.07   20.32
  -6   6   0  411.94   24.96
   6  -2  14  310.93   20.46
   6  -2  14  356.43   20.55
  -6   6   0  402.17   25.01
  -6   6   0  377.85   25.05
  -6   6   0  430.93   25.02
  -6   6   0  426.41   25.43
   2   3   8  152.90   10.67
   2   3   8  152.37   10.94
   2   3   8  157.70   10.56
   2   3   8  179.82   11.10
   2   3   8  192.06   10.58
  -2  -3  -8  164.61   10.77
  -2  -3  -8  174.41   11.50
   3  -4   4  294.83   17.88
   3  -4   4  284.74   17.48
   3  -4   4  263.66   17.48
   3  -4   4  294.13   17.49
   3  -4   4  262.41   17.55
  -3   4  -4  300.74   17.54
   3   0  18  147.80   10.52
  -3   4  -4  276.13   17.47
  -3   4  -4  285.24   17.49
  -3   4  -4  268.26   17.40
  -3   4  -4  270.86   17.45
   2   2   0  897.46   53.47
   2   2   0  931.72   53.41
   2   2   0  824.44   53.35
  -2  -2   0  807.79   53.38
  -2  -2   0  777.43   53.44
   0  -2   8  718.05   43.95
   0  -2   8  630.78   44.14
   0  -2   8  706.43   43.92
   0  -2   8  623.15   44.09
   0  -2   8  686.96   44.03
   0   2  -8  726.88   43.96
   0   2  -8  737.41   44.03
   0   2  -8  794.24   44.23
   0   2  -8  620.22   44.09
   0   2  -8  683.07   44.04
   0   2  -8  778.64   44.12
   2   1  -8  208.56   13.14
   2   1  -8  195.44   13.02
   2   1  -8  194.67   13.04
   2   1  -8  231.01   13.08
  -2  -1   8  196.77   13.22
  -2  -1   8  218.12   13.08
  -2  -1   8  198.65   12.98
   8  -7   0   96.34    6.16
   8  -7   0   90.43    6.14
  -8   7   0   95.19    6.11
  -8   7   0   95.43    6.62
  -8   7   0   99.93    6.08
  -8   2  -7   23.54    1.84
  -8   2  -7   23.99    2.54
   5  -5   4  200.02   12.84
   5  -5   4  203.02   12.84
  -5   5  -4  204.70   12.80
  -5   5  -4  197.81   12.82
  -5   5  -4  214.40   12.75
  -5   5  -4  202.91   12.78
  -5   5  -4  198.59   12.84
   2  -3   8  203.15   13.16
   2  -3   8  216.60   13.02
   2  -3   8  182.05   13.19
   2  -3   8  209.34   13.61
  -2   3  -8  213.44   13.02
  -2   3  -8  203.65   13.21
  -2   3  -8  204.51   13.02
  -2   3  -8  223.15   13.15
  -2   3  -8  203.45   13.02
  -2   3  -8  206.69   13.00
   3   1  -4  311.98   18.12
   3   1  -4  245.31   18.13
  -3  -1   4  276.29   18.01
  -3  -1   4  299.11   18.05
  -3  -1   4  287.10   18.26
  -3  -1   4  279.78   18.05
  -3  -1   4  300.20   17.91
  -1  -1  12  104.31    6.49
  -1  -1  12  106.25    6.43
  -1  -1  12   94.97    6.63
   1   1 -12  101.62    6.52
   1   1 -12  105.28    6.31
   1   1 -12   90.67    6.30
   1   1 -12  100.03    6.29
   1   1 -12   84.36    6.59
   1   1 -12  109.29    6.29
   3   0 -12   72.08    5.17
   3   0 -12   89.74    5.47
   3   0 -12   84.71    5.02
   3   0 -12   76.61    5.14
   3   0 -12   77.96    5.07
   3   0 -12   78.30    5.09
  -3   0  12   79.03    5.29
  -3   0  12   79.58    5.12
  -3   0  12   79.65    5.18
   7  -6   4  115.98    7.47
   7  -6   4  121.01    7.48
  -7   6  -4  115.65    7.41
  -7   6  -4  115.64    7.43
  -7   6  -4  117.58    7.84
  -7   6  -4  114.81    7.48
  -8   2  -4  317.68   21.11
   4   2   8  399.06   25.47
  -8   2  -4  297.57   20.48
   4   2   8  427.25   25.66
   4   2   8  380.66   25.88
   8  -2   4  292.68   20.33
  -4  -2  -8  457.08   25.56
   8  -2   4  274.26   20.42
  -4  -2  -8  459.18   26.48
  -4  -2  -8  455.72   25.76
  -5   2 -16   32.42    2.28
  -5   2 -16   31.31    2.24
  -5   2 -16   33.84    3.11
   5  -2  16   32.41    2.45
   5  -2  16   37.24    2.57
   4  -4   8  432.59   29.90
   4  -4   8  423.12   29.76
   4  -4   8  479.07   29.78
  -4   4  -8  498.14   29.71
  -4   4  -8  473.67   29.73
  -4   4  -8  501.25   30.14
  -4   4  -8  485.05   29.79
  -4   4  -8  499.44   29.77
   4   1   0  336.62   20.17
   4   1   0  317.74   19.78
   4   1   0  330.29   19.78
   4   1   0  317.53   19.68
  -4  -1   0  307.99   19.78
  -4  -1   0  285.00   19.83
  -4  -1   0  289.81   20.07
  -2   0 -20  217.92   13.32
  -2   0 -20  206.15   13.29
  -2   0 -20  204.68   14.18
   2   0  20  215.19   13.59
   1  -2  12  105.57    6.51
   1  -2  12   99.99    6.67
   1  -2  12   96.43    6.55
  -1   2 -12  101.94    6.42
  -1   2 -12  106.11    6.42
  -1   2 -12   98.37    6.66
  -1   2 -12   99.50    6.41
  -1   2 -12   95.88    6.44
  -1   2 -12  108.43    6.40
   4   0  -8  476.79   30.49
   4   0  -8  489.10   30.53
   4   0  -8  483.84   30.54
   4   0  -8  520.46   30.53
  -4   0   8  457.60   30.46
  -4   0   8  482.39   30.36
  -4   0   8  483.94   30.68
  -4   0   8  483.16   30.47
  -2   0  16  282.00   18.47
   2   0 -16  315.60   18.88
   2   0 -16  287.27   18.43
   2   0 -16  285.32   18.35
   4  -1 -16   37.38    2.47
  -4   1  16   38.15    2.49
  -4   1  16   34.54    2.50
   5   2  12   39.30    3.01
  -5  -2 -12   38.10    2.78
  -5  -2 -12   42.21    3.42
   5   1   4  188.47   12.23
   5   1   4  179.31   11.91
   5   1   4  199.79   12.06
  -5  -1  -4  187.64   12.56
  -5  -1  -4  190.74   12.10
  -5  -1  -4  186.55   12.00
   5   0  -4  211.01   13.38
   5   0  -4  223.18   13.38
   5   0  -4  208.74   13.62
   5   0  -4  226.72   13.42
  -5   0   4  203.09   13.33
  -5   0   4  203.81   13.37
  -5   0   4  198.82   13.35
  -5   0   4  209.04   13.55
   0  -1  16   47.06    3.65
   0   1 -16   51.66    3.72
   0   1 -16   55.75    3.30
   0   1 -16   49.45    3.31
   0   1 -16   54.49    3.30
   5  -1 -12   51.21    3.29
   5  -1 -12   50.17    3.41
  -5   1  12   51.31    3.38
  -5   1  12   51.53    3.41
  -3   1  20   39.73    2.73
   6   1   8   72.97    5.25
  -6  -1  -8   82.08    5.70
  -6  -1  -8   77.23    5.14
   5  -4  12   53.49    3.56
  -5   4 -12   50.06    3.29
  -5   4 -12   49.56    3.76
  -5   4 -12   51.75    3.28
  -5   4 -12   49.66    3.32
  -4   2 -18  294.63   20.56
  -4   2 -18  301.44   20.54
  -4   2 -18  288.72   21.22
  -6   0   0  467.50   25.56
   4  -2  18  297.54   20.77
   4  -2  18  318.42   20.84
  -6   0   0  472.67   25.60
  -6   0   0  436.92   25.55
   2  -2  16  273.79   17.12
  -2   2 -16  244.46   16.80
  -2   2 -16  258.56   16.80
  -2   2 -16  292.82   17.31
   6  -1  -8   88.21    5.77
   6  -1  -8   89.22    5.81
  -6   1   8   89.68    5.80
  -6   1   8   89.97    5.79
  -1   0  20   48.89    3.24
   1   0 -20   47.22    3.08
   7  -5  12   35.20    2.61
  -7   5 -12   33.33    2.32
  -7   5 -12   35.38    2.38
  -5   3 -17   15.64    1.85
  -5   3 -17   16.10    1.17
  -5   3 -17   15.81    1.19
   5  -3  17   16.79    1.53
   4  -3  16   35.95    2.65
  -4   3 -16   35.21    2.88
  -4   3 -16   36.08    2.37
  -4   3 -16   36.92    2.39
   7  -1  -4  118.61    7.22
  -8   2   5   86.84    6.34
   7  -1  -4  124.80    7.19
  -8   2   5   92.58    6.42
  -7   1   4  116.44    7.17
   8  -2  -5   93.27    6.38
   8  -2  -5   86.57    6.37
  -7   1   4  124.88    7.25
  -2   1 -21   32.65    2.21
  -2   1 -21   30.40    2.87
  -2   1 -21   32.99    2.17
   2  -1  21   37.58    2.74
   1  -1  20   46.57    3.58
  -1   1 -20   47.65    3.15
  -1   1 -20   52.25    3.12
  -1   1 -20   47.99    3.67
   7  -2 -12   35.19    2.41
   7  -2 -12   33.36    2.27
  -7   2  12   34.61    2.38
  -7   2  12   34.08    2.39
   8  -1   0  108.89    7.02
   8  -1   0  106.58    7.10
  -8   1   0  112.65    7.13
  -3   2 -20   40.48    3.31
   3  -2  20   40.56    3.09
  -3   2 -20   43.36    2.70
  -3   2 -20   40.03    2.70
   4  -7 -13    1.63    0.41
  -4   7  13    2.19    0.45
  -4   7  13    1.80    0.90
  -3   6   9    0.32    0.27
   3  -6  -9    0.81    0.24
  -3   6   9    0.16    0.56
  -2   5   5    0.75    0.31
  -2   5   5    0.35    0.35
  -2   5   5    0.81    0.29
   2  -5  -5    0.48    0.29
   2  -5  -5    0.45    0.17
  -2   5   5    0.79    0.32
   4  -6  -5  182.22   10.97
   4  -6  -5  182.05   10.97
   4  -6  -5  176.81   11.02
  -4   6   5  151.36   11.41
  -4   6   5  185.19   10.98
  -4   6   5  164.72   11.04
   1  -4  -1   24.94    1.76
   1  -4  -1   24.11    1.72
  -1   4   1   26.86    1.76
   1  -4  -1   23.31    1.67
   1  -4  -1   25.52    1.67
   1  -4  -1   21.32    1.70
  -1   4   1   26.48    1.72
  -1   4   1   25.27    1.75
  -1   4   1   23.12    1.70
  -1   4   1   23.90    1.94
   6  -7  -5    1.32    0.25
   6  -7  -5    1.08    0.24
  -6   7   5    0.45    0.61
   0   3  -3  111.44    7.06
   0  -3   3  105.43    7.16
   0   3  -3  103.82    7.14
   0  -3   3  128.39    7.09
   0  -3   3  116.48    7.13
   0   3  -3  103.40    7.21
   0   3  -3  110.87    7.13
   0  -3   3  102.35    7.14
   0   3  -3  115.03    7.23
  -1  -2   7  133.63    9.09
  -1  -2   7  150.35    9.01
  -1  -2   7  135.46    9.25
  -1  -2   7  150.42    9.19
  -1  -2   7  137.91    8.99
   1   2  -7  141.26    9.09
  -1  -2   7  136.50    9.33
  -1  -2   7  153.01    9.02
   1   2  -7  141.16    9.27
   1   2  -7  134.81    9.07
   1   2  -7  147.78    9.01
   1  -3   7  140.93    9.90
   1  -3   7  145.69    9.77
   2   2  -3  158.26    9.78
   1  -3   7  145.62    9.76
   1  -3   7  141.66    9.79
   1  -3   7  150.61   10.11
  -1   3  -7  154.16    9.92
  -2  -2   3  173.81    9.96
  -1   3  -7  139.37    9.75
  -1   3  -7  150.15    9.78
  -2  -2   3  172.99   10.15
  -2  -2   3  176.56    9.90
  -2  -2   3  180.39    9.94
  -1   3  -7  133.81    9.92
  -1   3  -7  148.67    9.78
   2   1 -11   77.22    5.22
   2   1 -11   83.17    5.20
  -2  -1  11   80.26    5.20
  -2  -1  11   83.31    5.43
   2   1 -11   86.44    5.15
   2   1 -11   78.68    5.33
   3   1  -7  108.35    7.29
   0  -2  11  110.65    7.36
   0  -2  11  110.16    7.33
   0  -2  11   98.16    7.40
   3   1  -7  126.73    7.36
   3   1  -7  109.75    7.15
   0   2 -11  113.22    7.48
   0   2 -11  116.45    7.17
  -3  -1   7  121.47    7.20
   0   2 -11  117.60    7.18
  -3  -1   7  120.35    7.14
   0   2 -11  110.65    7.14
  -3  -1   7  116.58    7.24
   0   2 -11  116.05    7.25
   0   2 -11  110.88    7.16
  -3  -1   7  108.15    7.49
   3   0 -15   16.51    1.04
   3   0 -15   15.66    1.43
   3   0 -15   15.43    1.19
  -3   0  15   15.56    1.29
  -3   0  15   16.24    1.22
  -3   0  15   15.48    1.15
   4   2   5  223.40   13.88
   4   2   5  209.02   13.72
   4   2   5  215.78   14.12
  -4  -2  -5  218.52   13.93
  -4  -2  -5  215.08   14.43
  -4  -2  -5  226.51   13.88
   4   1  -3   63.21    4.61
   4   1  -3   64.32    4.87
   2  -3  11   71.88    5.40
   2  -3  11   76.84    4.75
   4   1  -3   63.24    4.66
   2  -3  11   79.24    4.66
   4   1  -3   63.67    4.67
  -4  -1   3   61.65    4.64
  -4  -1   3   66.20    4.82
  -4  -1   3   69.15    4.50
  -2   3 -11   81.13    4.53
  -2   3 -11   82.84    4.54
  -4  -1   3   61.16    4.63
  -2   3 -11   82.93    4.54
  -2   3 -11   82.35    4.80
  -4  -1   3   62.63    4.61
  -1  -1  15   21.50    1.51
  -1  -1  15   18.24    1.71
  -1  -1  15   21.30    1.51
   1   1 -15   21.91    1.57
   1   1 -15   21.44    1.31
   1   1 -15   17.63    1.33
   1   1 -15   20.03    1.33
  -4   1  19    1.06    0.40
   4  -1 -19    1.85    0.34
   4  -4  11   55.76    3.87
   4  -4  11   65.87    3.90
   4  -4  11   58.60    4.07
  -4   4 -11   60.93    3.85
  -4   4 -11   60.04    3.80
  -4   4 -11   58.69    4.20
  -4   4 -11   60.20    3.88
   1  -2  15   18.62    1.65
   1  -2  15   21.57    1.44
   1  -2  15   19.49    1.60
  -1   2 -15   20.31    1.36
  -1   2 -15   19.99    1.62
  -1   2 -15   21.36    1.36
  -1   2 -15   21.12    1.36
   6   0  -3   59.36    4.02
   6   0  -3   59.44    4.07
  -6   0   3   65.06    4.23
  -6   0   3   58.89    4.06
  -6   0   3   62.89    4.06
   7   0   1    3.01    0.72
   7   0   1    3.68    0.64
   7   0   1    3.36    0.50
  -7   0  -1    2.31    0.44
  -7   0  -1    4.15    1.09
   2  -2  19   83.44    5.77
  -2   2 -19   80.08    5.80
  -2   2 -19   92.06    5.40
  -2   2 -19   83.52    5.41
   4  -7 -10   90.67    6.35
  -4   7  10  107.19    7.03
  -2   6  10  366.69   24.60
  -2   6  10  400.49   25.06
   2  -6 -10  398.33   24.53
   3  -6  -6   91.71    5.95
  -3   6   6   94.14    6.02
  -3   6   6   91.38    6.00
  -3   6   6   93.00    6.46
  -1   6  14  131.71    8.47
  -1   6  14  106.66    8.09
   1  -6 -14  132.77    8.01
   1  -6 -14  125.34    8.79
   5  -7  -6   68.84    4.25
   5  -7  -6   68.37    4.30
  -5   7   6   60.91    4.79
  -1   5   6  121.16    7.99
  -1   5   6  128.26    8.18
  -1   5   6  125.75    7.85
  -1   5   6  128.19    8.41
   1  -5  -6  115.56    7.96
   1  -5  -6  124.83    7.99
   2  -5  -2   95.06    6.04
   2  -5  -2   93.13    6.01
   2  -5  -2  103.19    5.94
   2  -5  -2   90.18    5.96
  -2   5   2   97.37    6.04
  -2   5   2   86.93    6.00
  -2   5   2   89.16    6.32
   0   5  10  155.88   10.54
   0   5  10  166.72   10.76
   0  -5 -10  158.03   10.35
   0  -5 -10  165.62   11.06
   4  -6  -2  308.38   19.25
   4  -6  -2  326.71   19.22
   4  -6  -2  313.22   19.27
   4  -6  -2  319.99   19.23
  -4   6   2  304.15   19.61
  -4   6   2  282.26   19.20
  -4   6   2  302.40   19.26
  -4   6   2  287.14   19.27
   0   4   2  465.67   31.76
   0   4   2  435.05   31.74
   0   4   2  563.80   31.67
   0  -4  -2  552.63   31.79
   1  -4   2  126.66    7.73
   1  -4   2  102.90    7.74
   1  -4   2  125.18    7.77
   1  -4   2  127.95    7.77
   1  -4   2  125.67    7.66
  -1   4  -2  122.70    7.77
  -1   4  -2  120.36    7.71
  -1   4  -2  115.79    7.92
  -1   4  -2  122.73    7.76
  -1   4  -2  119.38    7.76
   1   5  14  144.50    9.15
   1   5  14  129.99    8.97
  -1  -5 -14  128.96    9.41
  -1  -5 -14  138.97    8.72
   6  -7  -2   42.75    2.79
   6  -7  -2   42.87    2.81
   6  -7  -2   43.53    2.84
  -6   7   2   43.25    2.76
  -6   7   2   42.11    2.79
  -6   7   2   39.09    3.19
   1   4   6  143.32    9.26
   1   4   6  144.01    9.60
   1   4   6  143.06    9.10
  -1  -4  -6  145.18    9.29
  -1  -4  -6  145.32    9.87
   3  -5   2   92.22    6.25
   3  -5   2  100.13    6.20
   3  -5   2  100.17    6.24
  -3   5  -2   99.73    6.22
  -3   5  -2   95.73    6.44
  -3   5  -2   93.86    6.23
  -3   5  -2   97.75    6.18
   1   3  -2  119.53    8.32
   1   3  -2  122.40    8.50
   1   3  -2  150.65    8.54
   1   3  -2  128.92    8.44
   1   3  -2  143.19    8.49
  -1  -3   2  134.57    8.34
  -1  -3   2  126.50    8.62
  -1  -3   2  130.74    8.46
  -1  -3   2  133.01    8.62
  -1  -3   2  116.02    8.40
   0  -3   6  195.61   11.88
   0  -3   6  186.45   12.02
   0  -3   6  207.20   11.86
   0  -3   6  184.16   12.23
   0  -3   6  180.90   11.94
   0   3  -6  170.61   12.05
   0   3  -6  192.22   11.85
   0   3  -6  180.06   11.90
   0   3  -6  191.62   11.91
   2   4  10  458.93   32.01
   2   4  10  499.70   32.09
  -2  -4 -10  513.60   32.51
  -2  -4 -10  544.29   31.82
   5  -6   2   60.55    4.00
   5  -6   2   61.28    3.93
   5  -6   2   59.24    3.92
  -5   6  -2   62.01    3.86
  -5   6  -2   58.84    4.23
  -5   6  -2   59.75    3.91
  -5   6  -2   61.88    3.95
   2   3   2  131.53    7.54
   2   3   2  115.59    7.73
   2   3   2  107.44    7.52
  -2  -3  -2  109.90    7.73
  -2  -3  -2  115.13    7.56
  -2  -3  -2  113.69    7.63
  -2  -3  -2  120.24    7.99
   2  -4   6  536.39   35.32
   2  -4   6  562.33   35.25
   2  -4   6  630.84   35.61
  -2   4  -6  535.23   35.26
  -2   4  -6  556.72   35.36
  -2   4  -6  548.79   35.22
   2   2  -6  628.91   37.74
   2   2  -6  594.10   37.64
   2   2  -6  584.25   37.58
  -2  -2   6  566.58   37.93
  -2  -2   6  584.47   37.71
  -2  -2   6  618.22   37.59
  -2  -2   6  621.74   37.58
  -1  -2  10  240.35   14.98
  -1  -2  10  257.16   14.87
  -1  -2  10  229.47   14.97
   1   2 -10  217.48   14.72
   1   2 -10  223.67   14.70
   1   2 -10  233.59   14.67
   7  -7   2   40.92    2.71
   7  -7   2   40.17    2.81
   7  -7   2   40.15    2.71
  -7   7  -2   40.94    2.63
  -7   7  -2   39.66    2.70
  -7   7  -2   40.38    3.13
  -7   7  -2   40.67    2.63
   3   3   6  124.75    8.07
   3   3   6  120.81    8.50
   3   3   6  123.07    8.22
   3   3   6  137.19    8.53
  -3  -3  -6  125.75    8.26
  -3  -3  -6  134.70    8.31
  -3  -3  -6  128.92    8.84
   4  -5   6  125.34    7.79
   4  -5   6  118.34    7.79
   4  -5   6  120.52    7.89
  -4   5  -6  122.76    7.84
  -4   5  -6  124.55    7.68
  -4   5  -6  120.24    7.75
  -4   5  -6  124.67    7.79
   3   2  -2  115.95    7.16
   3   2  -2  108.87    7.21
  -3  -2   2  108.03    7.31
  -3  -2   2  104.90    7.33
  -3  -2   2  117.19    7.05
  -3  -2   2  111.36    7.22
   1  -3  10  199.51   14.74
   1  -3  10  232.06   14.64
   1  -3  10  237.97   14.63
   1  -3  10  220.88   14.44
  -1   3 -10  232.44   14.39
  -1   3 -10  244.55   14.43
  -1   3 -10  234.91   14.48
   3   1 -10  208.24   13.03
   3   1 -10  236.34   13.20
   3   1 -10  195.53   13.14
  -3  -1  10  197.19   13.36
  -3  -1  10  210.85   13.11
  -3  -1  10  197.02   13.19
  -2  -1  14  204.12   12.82
  -2  -1  14  199.93   12.90
   2   1 -14  200.91   12.66
   2   1 -14  199.33   12.66
   2   1 -14  203.30   12.71
   4   3  10  119.82    8.47
  -4  -3 -10  132.98    8.88
  -4  -3 -10  130.66    8.26
   6  -6   6  288.34   18.48
   6  -6   6  283.19   18.47
   6  -6   6  281.51   18.60
  -6   6  -6  314.44   18.45
  -6   6  -6  293.14   18.39
  -6   6  -6  297.28   18.49
   4   2   2  429.52   26.74
   4   2   2  449.15   26.88
  -4  -2  -2  412.03   26.90
  -4  -2  -2  393.00   27.18
  -4  -2  -2  443.25   26.91
   3  -4  10  206.05   12.09
   3  -4  10  190.87   12.25
   3  -4  10  178.68   12.22
  -3   4 -10  193.86   12.08
  -3   4 -10  185.61   12.30
  -3   4 -10  198.72   12.08
  -3   4 -10  184.71   12.05
   4   1  -6  139.72    8.53
   4   1  -6  152.57    8.54
   4   1  -6  132.99    8.47
  -4  -1   6  122.97    8.46
  -4  -1   6  123.18    8.28
  -4  -1   6  126.44    8.41
  -4  -1   6  128.82    8.68
  -4  -1   6  128.26    8.39
   0  -2  14  535.90   33.62
   0  -2  14  504.31   33.78
   0   2 -14  505.11   33.50
   0   2 -14  563.45   33.59
   0   2 -14  530.73   33.47
   0   2 -14  538.75   33.45
   0   2 -14  559.60   33.46
   4   0 -14  387.18   25.36
   4   0 -14  382.76   25.24
   4   0 -14  450.39   25.30
  -4   0  14  413.22   25.34
  -4   0  14  404.23   25.52
  -4   0  14  375.98   25.34
  -3   0  18  113.54    7.21
   3   0 -18  109.16    7.12
   5   2   6   85.84    5.53
   5   2   6   87.01    5.69
   5   2   6   86.88    5.92
  -5  -2  -6   86.82    5.73
  -5  -2  -6   88.59    6.19
   5  -5  10  124.53    8.32
   5  -5  10  138.07    8.45
  -5   5 -10  113.71    8.20
  -5   5 -10  135.67    8.26
  -5   5 -10  135.95    8.16
   5   1  -2   66.43    4.44
   5   1  -2   67.65    4.37
  -5  -1   2   65.67    4.64
  -5  -1   2   66.27    4.40
  -5  -1   2   69.02    4.58
  -5  -1   2   66.16    4.44
   2  -3  14  194.65   12.89
   2  -3  14  210.10   12.68
  -2   3 -14  197.92   12.64
  -2   3 -14  199.10   12.86
  -2   3 -14  195.43   12.62
  -2   3 -14  205.58   12.65
   5   0 -10  135.00    8.77
   5   0 -10  137.80    8.82
  -5   0  10  139.59    9.04
  -5   0  10  139.48    8.78
  -5   0  10  135.36    8.82
  -1  -1  18  140.07    8.68
   1   1 -18  129.64    8.50
   7  -6  10   79.45    5.30
  -7   6 -10   78.23    5.10
  -7   6 -10   78.35    5.06
   6   1   2   50.48    3.28
   6   1   2   51.25    3.56
   6   1   2   50.54    3.41
  -6  -1  -2   49.37    3.43
  -6  -1  -2   48.45    3.74
  -6  -1  -2   50.22    3.40
   4  -4  14  384.98   24.59
  -4   4 -14  390.14   24.72
  -4   4 -14  392.26   24.34
  -4   4 -14  383.41   24.38
   6   0  -6  352.82   20.62
   6   0  -6  320.53   20.62
  -6   0   6  296.97   20.58
  -6   0   6  325.67   20.81
  -6   0   6  334.08   20.63
   1  -2  18  124.57    8.63
  -1   2 -18  124.52    8.26
  -1   2 -18  131.01    8.54
  -1   2 -18  143.07    8.27
   6  -1 -14   96.28    6.07
   6  -1 -14   92.25    6.18
  -6   1  14   95.29    6.21
  -6   1  14   98.02    6.19
   6  -5  14  101.17    6.55
  -6   5 -14   95.33    6.30
  -6   5 -14   98.10    6.27
   7   0  -2   40.77    3.04
   7   0  -2   43.74    2.89
   7   0  -2   40.30    2.94
  -7   0   2   47.22    2.97
   3  -3  18  113.17    7.35
  -3   3 -18  108.72    7.01
  -3   3 -18  111.61    7.02
  -3   3 -18  108.34    7.37
   7  -1 -10   72.89    5.03
   7  -1 -10   78.79    5.09
  -7   1  10   82.31    5.12
  -3   7  11   27.11    2.47
   3  -7 -11   23.80    1.82
   4  -7  -7   36.88    2.49
  -4   7   7   36.91    3.04
  -2   6   7   45.83    3.13
  -2   6   7   46.71    3.48
   2  -6  -7   40.48    2.97
   6  -8  -7   19.49    1.47
   6  -8  -7   21.61    1.42
  -6   8   7   18.42    2.15
  -6   8   7   21.21    1.49
  -1   6  11   32.28    2.48
  -1   6  11   35.89    2.79
   1  -6 -11   32.73    2.97
   1  -6 -11   30.42    2.29
   3  -6  -3   43.40    2.85
   3  -6  -3   43.84    2.76
   3  -6  -3   40.35    2.88
  -3   6   3   45.56    2.89
  -3   6   3   41.47    3.20
  -1   5   3   57.11    4.08
  -1   5   3   60.11    3.78
   1  -5  -3   54.19    3.75
   1  -5  -3   55.88    3.80
   5  -7  -3   24.52    1.64
   5  -7  -3   24.99    1.67
   5  -7  -3   24.81    1.64
  -5   7   3   21.86    2.06
   0   5   7   68.43    4.48
   0   5   7   68.66    4.86
   0   5   7   70.05    4.73
   0  -5  -7   63.81    4.47
   0  -5  -7   66.83    5.04
   2  -5   1   15.18    1.18
   2  -5   1   16.84    1.12
   2  -5   1   15.67    1.07
   2  -5   1   15.10    1.12
  -2   5  -1   15.36    1.34
  -2   5  -1   14.49    1.10
  -2   5  -1   16.56    1.16
   0   4  -1  220.30   14.39
   0   4  -1  234.96   14.44
   0   4  -1  220.50   14.48
   0   4  -1  229.66   14.46
   0   4  -1  226.21   14.63
   0   4  -1  233.68   14.48
   0  -4   1  226.72   14.47
   0  -4   1  232.63   14.48
   7  -8  -3   13.65    1.03
   7  -8  -3   13.88    1.02
  -7   8   3   10.81    1.62
  -7   8   3   13.30    0.98
   1   5  11   36.35    2.90
   1   5  11   35.39    2.80
  -1  -5 -11   38.81    2.59
  -1  -5 -11   36.82    3.23
   4  -6   1  140.35    8.83
   4  -6   1  138.48    8.82
   4  -6   1  135.84    8.79
  -4   6  -1  144.14    9.14
  -4   6  -1  139.16    8.81
  -4   6  -1  132.62    8.83
  -4   6  -1  140.48    8.80
   1   4   3   69.50    4.32
   1   4   3   65.21    4.25
   1   4   3   60.70    4.40
   1   4   3   63.76    4.66
  -1  -4  -3   73.07    4.49
  -1  -4  -3   68.78    4.88
  -1  -4  -3   64.98    4.42
   1  -4   5    1.50    0.45
   1  -4   5    0.65    0.22
   1  -4   5    0.91    0.25
  -1   4  -5    1.38    0.18
  -1   4  -5    0.87    0.25
  -1   4  -5    0.95    0.21
  -1   4  -5    0.82    0.27
   1   3  -5    0.74    0.30
   1   3  -5    1.18    0.28
   1   3  -5    0.93    0.23
   1   3  -5    0.67    0.47
  -1  -3   5    0.87    0.16
  -1  -3   5    1.13    0.42
  -1  -3   5    1.18    0.24
  -1  -3   5    0.78    0.30
   6  -7   1    4.72    0.49
   6  -7   1    5.08    0.55
   6  -7   1    4.00    0.48
  -6   7  -1    4.96    0.43
  -6   7  -1    3.97    0.82
  -6   7  -1    4.51    0.55
  -6   7  -1    4.10    0.60
  -6   7  -1    4.83    0.45
   2   4   7   53.14    3.92
   2   4   7   60.99    4.00
   2   4   7   49.34    3.62
   2   4   7   50.84    3.46
  -2  -4  -7   56.56    4.26
  -2  -4  -7   52.62    3.68
  -2  -4  -7   58.04    3.70
   3  -5   5    1.77    0.32
   3  -5   5    1.65    0.28
  -3   5  -5    2.27    0.25
  -3   5  -5    1.09    0.36
   2   3  -1   17.14    1.48
   2   3  -1   20.89    1.55
   2   3  -1   16.75    1.39
   2   3  -1   20.59    1.58
  -2  -3   1   18.73    1.61
  -2  -3   1   16.86    1.52
  -2  -3   1   17.45    1.40
   0  -3   9    1.09    0.40
   0  -3   9    0.60    0.31
   0  -3   9    0.31    0.24
   0   3  -9    0.74    0.17
   0   3  -9    0.72    0.18
   0   3  -9    0.40    0.12
   2   2  -9  271.48   17.45
   2   2  -9  296.99   17.53
   2   2  -9  273.93   17.41
   2   2  -9  279.21   17.53
   2   2  -9  274.95   17.50
  -2  -2   9  263.95   17.77
  -2  -2   9  279.00   17.42
  -2  -2   9  291.88   17.44
  -2  -2   9  274.78   17.59
  -2  -2   9  267.88   17.43
   3   4  11   30.21    2.52
  -3  -4 -11   30.84    2.24
  -3  -4 -11   33.81    2.91
   5  -6   5    0.99    0.24
   5  -6   5    0.15    0.19
   5  -6   5    0.21    0.20
  -5   6  -5    0.58    0.21
  -5   6  -5    0.22    0.29
   3   3   3   57.34    3.93
   3   3   3   52.50    3.76
   3   3   3   58.50    3.81
  -3  -3  -3   54.11    3.84
  -3  -3  -3   56.76    3.81
  -3  -3  -3   58.05    4.23
   2  -4   9  258.64   15.77
   2  -4   9  259.29   16.31
   2  -4   9  242.26   15.89
   2  -4   9  232.74   16.02
  -2   4  -9  250.53   15.73
  -2   4  -9  253.28   15.77
  -2   4  -9  253.54   15.75
   3   2  -5    0.61    0.43
   3   2  -5    1.28    0.32
  -3  -2   5    0.63    0.21
  -3  -2   5    0.88    0.35
  -3  -2   5    0.68    0.36
  -3  -2   5    0.36    0.30
  -3  -2   5    1.22    0.23
  -1  -2  13    7.20    0.76
  -1  -2  13    6.09    0.82
  -1  -2  13    6.57    0.74
   1   2 -13    5.86    0.53
   1   2 -13    7.60    1.10
   1   2 -13    7.26    0.52
   1   2 -13    6.89    0.50
   3   1 -13    5.35    0.38
   3   1 -13    5.47    0.48
   3   1 -13    4.84    0.47
  -3  -1  13    4.91    0.49
  -3  -1  13    4.75    0.70
  -3  -1  13    4.34    0.57
   7  -7   5    0.48    0.31
   7  -7   5    0.05    0.28
  -7   7  -5    0.17    0.50
  -7   7  -5    0.24    0.30
   4   3   7   45.16    3.34
   4   3   7   48.95    3.61
  -4  -3  -7   51.78    3.88
  -4  -3  -7   51.06    3.30
  -4  -3  -7   48.82    3.36
   4  -5   9    0.97    0.26
   4  -5   9    1.09    0.31
  -4   5  -9    0.71    0.20
  -4   5  -9    0.73    0.16
   4   2  -1  176.80   11.15
   4   2  -1  172.56   11.24
   4   2  -1  196.76   11.36
  -4  -2   1  172.42   11.35
  -4  -2   1  173.67   11.24
  -4  -2   1  161.71   11.39
   1  -3  13    6.29    0.78
   1  -3  13    7.44    0.71
  -1   3 -13    7.58    0.56
  -1   3 -13    7.15    0.55
  -1   3 -13    6.39    0.61
  -1   3 -13    7.48    0.53
   4   1  -9    0.86    0.24
   4   1  -9    0.70    0.40
  -4  -1   9    0.63    0.30
  -4  -1   9    0.49    0.22
  -2  -1  17   24.58    1.84
  -2  -1  17   25.44    1.88
   2   1 -17   25.57    1.64
   4   0 -17   33.68    2.30
  -4   0  17   33.25    2.35
   6  -6   9  115.95    7.60
  -6   6  -9  116.88    7.43
  -6   6  -9  115.66    7.39
   5   2   3   28.83    2.03
   5   2   3   30.99    2.18
  -5  -2  -3   29.33    2.19
  -5  -2  -3   31.91    2.19
  -5  -2  -3   30.48    2.54
   3  -4  13    4.40    0.51
   3  -4  13    5.15    0.65
  -3   4 -13    4.82    0.65
  -3   4 -13    4.63    0.42
  -3   4 -13    4.60    0.41
   5   1  -5    0.39    0.24
  -5  -1   5    0.26    0.23
  -5  -1   5    0.31    0.28
   0  -2  17   51.51    3.74
   0  -2  17   53.85    3.58
   0  -2  17   53.50    3.49
   0   2 -17   50.75    3.36
   0   2 -17   56.05    3.38
   0   2 -17   49.47    3.36
   5   0 -13    2.94    0.47
   5   0 -13    2.88    0.36
  -5   0  13    2.15    0.43
  -5   0  13    3.28    0.51
   6   2   7   26.28    2.16
  -6  -2  -7   27.91    2.46
   5  -5  13    2.90    0.64
  -5   5 -13    2.89    0.37
  -5   5 -13    2.39    0.35
   6   1  -1    5.59    0.68
   6   1  -1    4.77    0.58
  -6  -1   1    4.80    0.61
  -6  -1   1    5.15    0.75
  -6  -1   1    5.26    0.99
   2  -3  17   25.66    2.06
  -2   3 -17   27.52    1.73
  -2   3 -17   25.59    1.96
  -2   3 -17   24.92    1.72
   6   0  -9  109.66    7.69
   6   0  -9  124.45    7.74
  -6   0   9  113.85    7.74
  -6   0   9  124.66    7.74
  -6   0   9  127.92    8.00
  -1  -1  21   33.63    2.31
   1   1 -21   31.02    2.09
   7   1   3   15.77    1.37
   7   1   3   16.55    1.47
  -7  -1  -3   16.42    1.27
  -7  -1  -3   13.55    1.67
   4  -4  17   35.67    2.65
  -4   4 -17   34.43    2.68
  -4   4 -17   35.98    2.35
  -4   4 -17   35.36    2.33
   7   0  -5    0.71    0.35
   7   0  -5    0.18    0.32
  -7   0   5    1.03    0.34
  -7   0   5    1.96    0.58
  -7   0   5    0.57    0.38
   1  -2  21   30.17    2.50
  -1   2 -21   31.88    1.98
  -1   2 -21   28.75    1.99
  -3   7   8   80.40    5.58
  -3   7   8   76.69    5.08
   3  -7  -8   73.79    5.02
  -2   7  12   43.07    3.35
   5  -8  -8   50.51    2.81
  -2   7  12   39.09    3.20
   2  -7 -12   36.33    3.50
   2  -7 -12   36.69    2.83
  -2   6   4  414.09   26.10
  -2   6   4  353.47   25.69
   2  -6  -4  455.64   25.72
  -1   6   8  104.98    7.26
  -1   6   8  104.28    7.02
   4  -7  -4  110.16    6.76
  -4   7   4  122.92    7.28
   1  -6  -8   95.09    6.82
   1  -6  -8   94.88    7.36
   1  -5   0  245.94   15.81
  -1   5   0  251.00   15.87
  -1   5   0  257.90   16.18
   1  -5   0  248.63   15.92
  -1   5   0  254.09   15.94
   0   6  12  222.20   15.35
   0   6  12  231.21   15.48
   6  -8  -4  238.50   15.01
   6  -8  -4  236.92   15.07
   0  -6 -12  266.49   15.18
  -6   8   4  231.52   15.54
   0  -6 -12  245.81   15.89
  -6   8   4  232.45   15.04
   3  -6   0  206.43   13.20
   0   5   4  199.73   13.29
   3  -6   0  203.33   13.13
   3  -6   0  207.80   13.17
   0   5   4  208.35   13.62
  -3   6   0  204.15   13.19
   0  -5  -4  220.72   13.81
  -3   6   0  209.55   13.23
   0  -5  -4  218.53   13.32
  -3   6   0  207.89   13.50
   0  -4   4  701.03   40.32
   0   4  -4  644.44   40.29
   0   4  -4  623.32   40.20
   0  -4   4  597.52   40.53
   0   4  -4  610.02   40.28
   0   4  -4  627.78   40.37
   0  -4   4  656.20   40.31
   0   4  -4  668.39   40.38
   1   5   8  113.71    9.15
   5  -7   0  149.89    8.87
   1   5   8  113.18    9.17
   5  -7   0  150.65    8.87
   5  -7   0  148.15    8.83
  -5   7   0  149.93    9.26
  -5   7   0  146.95    8.86
  -5   7   0  140.11    8.89
   2  -5   4  226.67   15.85
   1   4   0  296.02   16.21
   2  -5   4  220.07   15.82
   2  -5   4  260.84   16.16
   1   4   0  290.56   15.99
  -2   5  -4  232.99   16.01
  -1  -4   0  300.18   16.00
  -2   5  -4  235.09   15.80
  -2   5  -4  225.44   15.84
  -2   5  -4  223.56   15.83
   1   3  -8  172.77   10.66
  -1  -3   8  166.23   10.81
   1   3  -8  175.38   10.65
  -1  -3   8  163.85   10.66
   1   3  -8  170.88   10.55
  -1  -3   8  160.22   10.51
   1   3  -8  161.75   10.64
  -1  -3   8  168.72   10.95
   7  -8   0   89.24    5.81
   7  -8   0   88.35    5.77
   7  -8   0   91.02    5.79
  -7   8   0   85.45    5.91
  -7   8   0   91.96    6.27
  -7   8   0   91.84    5.73
   4  -6   4  443.89   30.49
   4  -6   4  440.93   30.53
   2   4   4  572.45   30.93
   2   4   4  523.76   30.63
  -4   6  -4  456.28   30.74
  -4   6  -4  475.74   30.47
   1  -4   8  152.58   10.18
   1  -4   8  171.63   10.43
   1  -4   8  156.10   10.49
   1  -4   8  164.05   10.30
  -1   4  -8  163.61   10.12
  -1   4  -8  141.99   10.15
  -1   4  -8  172.77   10.18
   2   2 -12  356.03   22.99
  -2  -2  12  346.42   23.01
  -2  -2  12  380.80   23.19
   2   2 -12  360.00   23.03
  -2  -2  12  370.49   23.35
   2   2 -12  362.41   23.05
   2   2 -12  390.43   23.10
   3   4   8  108.37    7.49
   3   4   8  106.71    7.53
   6  -7   4  115.75    7.16
   6  -7   4  112.91    7.15
   6  -7   4  113.81    7.23
  -3  -4  -8  116.12    7.27
  -6   7  -4  115.89    7.07
  -3  -4  -8  105.50    7.76
  -6   7  -4  115.41    7.13
  -6   7  -4  111.70    7.17
  -6   7  -4  112.54    7.50
  -3  -4  -8  105.56    7.21
   3   3   0  297.27   18.15
   3   3   0  271.70   18.09
  -3  -3   0  323.01   18.16
  -3  -3   0  280.33   18.11
  -3  -3   0  273.24   18.19
  -3  -3   0  264.37   18.28
   3   2  -8  150.29    9.41
   3   2  -8  157.86    9.56
  -3  -2   8  155.58    9.48
  -3  -2   8  152.59    9.47
  -3  -2   8  145.32    9.40
  -3  -2   8  142.16    9.59
  -3  -2   8  140.57    9.77
  -3  -1  16   38.20    2.62
  -3  -1  16   35.16    2.49
   3   1 -16   33.96    2.43
   3   1 -16   35.02    2.30
   4   3   4  179.43   11.68
   4   3   4  185.48   11.82
  -4  -3  -4  192.19   11.86
  -4  -3  -4  184.48   11.85
  -4  -3  -4  183.59   12.22
   2  -4  12  331.70   21.61
   2  -4  12  340.34   21.64
  -2   4 -12  346.39   21.42
  -2   4 -12  340.63   21.46
  -2   4 -12  345.90   21.48
  -1  -2  16   48.29    3.30
  -1  -2  16   46.73    3.30
   4   1 -12   51.41    3.25
   4   1 -12   49.74    3.18
  -1  -2  16   42.82    3.46
   1   2 -16   46.12    3.08
  -4  -1  12   52.85    3.51
   1   2 -16   43.80    3.08
  -4  -1  12   53.32    3.31
   7  -7   8   61.11    4.34
   5   3   8   71.58    4.56
  -5  -3  -8   74.28    4.33
  -7   7  -8   56.88    4.19
  -7   7  -8   56.77    4.50
  -5  -3  -8   70.93    4.78
  -7   7  -8   58.28    4.15
   5   2   0  210.86   12.70
   5   2   0  206.03   12.59
  -5  -2   0  203.66   12.77
  -5  -2   0  185.24   12.88
  -5  -2   0  188.06   12.68
   1  -3  16   40.78    3.13
   1  -3  16   46.32    2.95
  -1   3 -16   41.51    2.93
  -1   3 -16   46.24    2.84
  -1   3 -16   43.62    2.82
   5   0 -16   26.96    1.84
   5   0 -16   26.01    1.99
  -5   0  16   33.63    2.07
  -5   0  16   27.08    2.03
   6   2   4  348.54   22.04
   6   2   4  343.24   21.83
  -6  -2  -4  343.73   22.18
   6   0 -12  170.43   12.19
   6   0 -12  198.76   12.28
   0  -2  20  205.14   12.62
  -6   0  12  206.60   12.28
   0   2 -20  189.87   12.13
   0   2 -20  186.98   12.13
  -6   0  12  192.99   12.54
   7   1   0  117.45    7.65
   7   1   0  118.16    7.55
   7   1   0  122.01    7.80
  -7  -1   0  115.29    7.62
   7   0  -8   62.44    3.94
   7   0  -8   55.81    3.91
  -7   0   8   60.00    3.96
   4  -8  -9   77.09    5.33
  -4   8   9   86.46    5.92
  -2   7   9    0.70    0.51
  -2   7   9    1.18    0.68
   2  -7  -9    1.28    0.38
   3  -7  -5    0.66    0.25
  -3   7   5    0.46    0.42
  -3   7   5    0.37    0.47
   5  -8  -5    0.63    0.28
  -5   8   5   -0.07    0.61
  -1   6   5    0.32    0.42
  -1   6   5    0.34    0.32
   1  -6  -5    0.21    0.26
   2  -6  -1  132.09    8.90
   2  -6  -1  133.54    8.97
   2  -6  -1  153.48    8.90
  -2   6   1  141.23    9.29
  -2   6   1  145.50    9.00
  -2   6   1  137.04    8.94
   0   6   9  140.33    9.39
   0   6   9  137.44    9.48
   0  -6  -9  145.97    9.17
   0  -6  -9  145.59    9.82
   4  -7  -1    5.75    0.54
   4  -7  -1    5.55    0.48
  -4   7   1    4.49    0.77
  -4   7   1    4.64    0.59
  -4   7   1    4.72    0.54
   0   5   1   10.20    0.85
   0   5   1    9.75    1.05
   0  -5  -1    9.31    0.84
   0  -5  -1    8.87    1.11
   0  -5  -1    7.40    0.83
   1  -5   3   54.13    3.81
   1  -5   3   59.87    3.67
   1  -5   3   57.56    3.82
   1  -5   3   59.75    4.07
  -1   5  -3   60.60    3.83
  -1   5  -3   58.85    3.99
  -1   5  -3   59.14    3.75
  -1   5  -3   53.70    3.83
   6  -8  -1   62.04    4.17
   6  -8  -1   64.03    4.14
  -6   8   1   65.76    4.63
  -6   8   1   63.75    4.15
   1   5   5    0.93    0.35
   1   5   5    0.31    0.41
  -1  -5  -5    0.77    0.52
   3  -6   3   45.31    2.97
   3  -6   3   43.64    2.95
  -3   6  -3   44.88    3.20
  -3   6  -3   43.56    2.96
  -3   6  -3   46.28    2.93
   1   4  -3   70.57    4.45
   1   4  -3   61.60    4.39
   1   4  -3   62.26    4.30
   1   4  -3   63.36    4.19
   1   4  -3   66.71    4.37
  -1  -4   3   65.71    4.53
  -1  -4   3   62.15    4.31
  -1  -4   3   68.22    4.42
   0  -4   7   76.98    5.13
   0  -4   7   76.00    5.19
   0  -4   7   78.62    5.42
   0   4  -7   79.54    5.01
   0   4  -7   81.60    5.18
   0   4  -7   81.30    5.10
   0   4  -7   76.66    5.09
   2   5   9    0.60    0.48
   2   5   9    0.83    0.54
  -2  -5  -9    1.25    0.72
  -2  -5  -9    0.86    0.40
  -2  -5  -9    0.63    0.37
   5  -7   3   25.39    1.78
   5  -7   3   26.38    1.75
  -5   7  -3   24.30    1.72
  -5   7  -3   24.88    2.05
  -5   7  -3   24.86    1.76
   2   4   1  169.34   11.83
   2   4   1  183.99   12.01
  -2  -4  -1  186.27   11.86
  -2  -4  -1  196.75   12.20
  -2  -4  -1  189.08   11.99
   2  -5   7   80.51    5.34
   2  -5   7   82.69    5.42
   2  -5   7   88.02    5.76
  -2   5  -7   89.31    5.35
  -2   5  -7   79.44    5.29
  -2   5  -7   77.59    5.49
   2   3  -7  102.13    6.18
   2   3  -7   98.32    6.12
   2   3  -7   91.36    6.01
   2   3  -7   94.24    6.14
  -2  -3   7   90.73    6.02
  -2  -3   7   90.37    6.37
  -2  -3   7   95.85    6.14
  -1  -3  11   60.11    4.27
  -1  -3  11   60.03    4.22
  -1  -3  11   66.68    3.94
   1   3 -11   58.90    3.99
   1   3 -11   59.88    3.97
   1   3 -11   62.86    3.92
   7  -8   3   14.64    1.12
   7  -8   3   13.86    1.16
   7  -8   3   13.76    1.12
  -7   8  -3   14.30    1.17
  -7   8  -3   13.55    1.56
   3   4   5    0.65    0.33
   3   4   5    0.79    0.22
   3   4   5    0.56    0.40
  -3  -4  -5    0.74    0.56
  -3  -4  -5    1.18    0.39
   4  -6   7   44.37    3.04
   4  -6   7   45.79    2.95
  -4   6  -7   44.71    2.94
  -4   6  -7   43.39    2.90
   3   3  -3   53.72    3.58
   3   3  -3   54.30    3.64
   3   3  -3   61.32    3.74
  -3  -3   3   52.90    3.79
  -3  -3   3   55.20    3.65
  -3  -3   3   47.11    3.59
   1  -4  11   57.20    4.04
   1  -4  11   59.04    3.97
   1  -4  11   52.56    3.82
  -1   4 -11   58.73    3.73
  -1   4 -11   63.69    3.79
   3   2 -11   53.00    3.33
   3   2 -11   52.30    3.20
  -3  -2  11   49.29    3.42
  -3  -2  11   46.36    3.57
  -3  -2  11   49.46    3.26
  -2  -2  15   79.69    5.46
  -2  -2  15   79.07    5.36
   2   2 -15   79.71    5.15
   2   2 -15   86.61    5.23
   4   4   9  105.66    7.47
  -4  -4  -9  113.44    7.72
  -4  -4  -9  115.41    7.23
   6  -7   7   32.78    2.33
  -6   7  -7   32.70    2.23
  -6   7  -7   32.09    2.17
  -6   7  -7   32.15    2.52
   4   3   1    6.93    0.63
  -4  -3  -1    6.28    0.78
  -4  -3  -1    8.83    0.83
  -4  -3  -1    6.83    0.98
   3  -5  11   45.75    3.10
   3  -5  11   42.32    3.16
  -3   5 -11   44.80    2.91
  -3   5 -11   46.04    2.94
   4   2  -7   47.17    3.26
  -4  -2   7   47.80    3.21
  -4  -2   7   49.35    3.51
  -4  -2   7   50.00    3.32
   0  -3  15   15.36    1.44
   0  -3  15   17.78    1.36
   0   3 -15   16.16    1.14
   0   3 -15   16.46    1.11
   4   1 -15   10.98    0.89
   4   1 -15    8.92    0.75
  -4  -1  15   10.07    0.87
  -4  -1  15    9.72    0.90
  -4  -1  15    9.77    1.14
  -3  -1  19    0.76    0.45
   3   1 -19    0.98    0.37
   5   3   5    0.54    0.49
  -5  -3  -5    0.10    0.58
  -5  -3  -5    0.27    0.42
   5  -6  11   30.03    2.22
  -5   6 -11   29.10    2.01
  -5   6 -11   31.15    2.05
   5   2  -3   28.77    1.91
   5   2  -3   28.88    1.97
  -5  -2   3   26.30    2.09
  -5  -2   3   25.24    1.91
   2  -4  15   75.37    5.13
   2  -4  15   76.12    4.96
  -2   4 -15   79.29    4.87
  -2   4 -15   72.68    4.84
   5   1 -11   29.32    2.06
   5   1 -11   29.57    2.10
  -5  -1  11   30.27    2.08
  -5  -1  11   29.77    2.15
  -5  -1  11   31.41    2.39
  -1  -2  19    1.42    0.43
  -1  -2  19    2.07    0.53
   1   2 -19    1.34    0.22
   1   2 -19    1.41    0.24
   6   2   1   88.02    5.75
   6   2   1   84.91    5.62
  -6  -2  -1   89.87    5.78
   4  -5  15   11.04    1.10
  -4   5 -15   11.49    0.81
  -4   5 -15    9.75    0.82
   6   1  -7   35.15    2.43
   6   1  -7   34.97    2.44
  -6  -1   7   32.25    2.44
  -6  -1   7   37.79    2.46
  -6  -1   7   36.51    2.69
   1  -3  19    0.74    0.55
  -1   3 -19    1.53    0.28
  -1   3 -19    0.95    0.19
   7   1  -3   16.51    1.33
   7   1  -3   16.74    1.26
  -7  -1   3   16.11    1.31
  -7  -1   3   16.17    1.48
   3  -4  19    1.05    0.59
  -3   4 -19    0.87    0.22
  -3   4 -19    0.95    0.25
   4  -8  -6  208.17   13.35
  -4   8   6  212.27   13.85
  -2   7   6   84.11    5.31
  -2   7   6   80.75    5.54
   2  -7  -6   68.52    5.08
  -1   7  10  100.15    6.71
  -1   7  10   95.05    6.51
   1  -7 -10   95.62    6.32
   1  -7 -10   96.55    6.97
   3  -7  -2   45.47    3.20
  -3   7   2   49.40    3.56
  -3   7   2   50.10    3.25
  -1   6   2   67.27    4.50
  -1   6   2   65.90    4.19
   1  -6  -2   55.77    4.15
   5  -8  -2   34.83    2.40
  -5   8   2   36.13    2.85
   0   6   6  327.29   21.31
   0  -6  -6  349.14   21.56
   0  -6  -6  317.61   20.99
   2  -6   2  328.58   21.06
   2  -6   2  336.95   21.03
   2  -6   2  350.61   20.92
  -2   6  -2  327.28   21.29
  -2   6  -2  339.13   21.03
  -2   6  -2  320.48   21.09
   0   5  -2   79.78    5.34
   0   5  -2   85.29    5.25
   0   5  -2   81.04    5.19
   0   5  -2   80.93    5.09
   0  -5   2   74.70    5.18
   0  -5   2   78.80    5.38
   0  -5   2   73.35    5.05
   1   6  10   99.09    7.06
   1   6  10  102.83    7.06
  -1  -6 -10  107.06    7.42
  -1  -6 -10  109.96    6.82
   4  -7   2   51.09    3.29
   4  -7   2   49.51    3.29
  -4   7  -2   51.43    3.32
  -4   7  -2   51.05    3.61
  -4   7  -2   46.77    3.27
   1   5   2   70.76    4.70
   1   5   2   73.35    4.95
  -1  -5  -2   67.39    4.70
  -1  -5  -2   72.04    5.08
   1  -5   6  119.52    7.67
   1  -5   6  111.31    7.62
   1  -5   6  128.07    7.79
   1  -5   6  115.27    7.88
  -1   5  -6  124.65    7.76
  -1   5  -6  120.68    7.54
  -1   5  -6  109.63    7.61
  -1   5  -6  120.89    7.61
   1   4  -6  137.17    8.57
   1   4  -6  141.80    8.71
   1   4  -6  134.02    8.73
   1   4  -6  131.84    8.67
  -1  -4   6  135.68    8.69
  -1  -4   6  135.86    8.95
  -1  -4   6  130.68    8.51
   6  -8   2  174.72   11.61
   6  -8   2  177.73   11.60
  -6   8  -2  185.64   11.60
  -6   8  -2  193.10   12.01
   2   5   6   96.36    6.52
   2   5   6   93.08    6.55
  -2  -5  -6  100.14    6.81
  -2  -5  -6   94.95    6.35
  -2  -5  -6   97.53    6.31
   3  -6   6   98.46    6.36
   3  -6   6   96.04    6.30
  -3   6  -6   96.83    6.52
  -3   6  -6  100.10    6.26
  -3   6  -6   99.82    6.31
   2   4  -2  435.86   27.62
   2   4  -2  414.66   27.52
  -2  -4   2  461.13   27.56
  -2  -4   2  436.64   27.70
  -2  -4   2  431.10   27.57
   0  -4  10  483.64   29.33
   0  -4  10  489.10   29.50
   0  -4  10  474.32   29.18
   0   4 -10  436.15   29.17
   0   4 -10  451.05   29.22
   0   4 -10  446.65   29.13
   0   4 -10  466.02   29.10
   2   3 -10  182.88   11.13
   2   3 -10  180.12   11.07
   2   3 -10  174.85   11.00
  -2  -3  10  159.97   10.98
  -2  -3  10  175.64   11.40
   5  -7   6   71.90    4.72
   5  -7   6   70.75    4.65
  -5   7  -6   75.59    4.62
  -5   7  -6   70.28    4.93
  -5   7  -6   69.72    4.65
   3   4   2   67.18    4.61
   3   4   2   63.30    4.49
  -3  -4  -2   68.95    4.53
  -3  -4  -2   70.01    4.83
  -3  -4  -2   69.97    4.60
   2  -5  10  160.31    9.97
   2  -5  10  147.94    9.83
   2  -5  10  151.40   10.12
  -2   5 -10  154.74    9.78
  -2   5 -10  158.99    9.82
   3   3  -6  122.47    7.63
   3   3  -6  125.99    7.47
  -3  -3   6  106.59    7.50
  -3  -3   6  117.29    7.60
  -3  -3   6  117.02    7.83
  -1  -3  14  179.03   11.17
  -1  -3  14  172.26   11.19
   1   3 -14  167.66   10.90
   1   3 -14  169.21   10.83
   3   2 -14  173.04    9.84
  -3  -2  14  149.60    9.95
  -3  -2  14  156.12   10.13
  -3  -2  14  139.93    9.78
   4   4   6  302.98   20.46
  -4  -4  -6  332.88   20.25
  -4  -4  -6  322.35   20.61
   4  -6  10  335.58   21.08
   4  -6  10  306.36   21.17
  -4   6 -10  337.39   20.97
  -4   6 -10  351.23   20.93
   4   3  -2   61.61    4.09
  -4  -3   2   62.52    4.08
  -4  -3   2   64.88    4.23
  -4  -3   2   56.26    4.12
   1  -4  14  171.20   10.76
   1  -4  14  166.57   10.80
  -1   4 -14  158.47   10.51
  -1   4 -14  170.65   10.56
   4   2 -10  448.58   25.64
  -4  -2  10  403.80   25.90
  -4  -2  10  393.57   25.56
  -4  -2  10  379.25   25.66
  -2  -2  18  278.71   19.89
  -2  -2  18  323.50   19.88
   2   2 -18  337.59   19.70
   6  -7  10   80.98    5.36
  -6   7 -10   79.19    5.17
  -6   7 -10   81.33    5.22
   5   3   2   42.85    3.01
   5   3   2   46.94    3.16
  -5  -3  -2   46.85    3.42
  -5  -3  -2   47.65    3.20
   3  -5  14  145.17    9.26
   3  -5  14  140.04    9.13
  -3   5 -14  139.67    9.00
  -3   5 -14  144.30    9.04
   5   2  -6   85.18    5.40
   5   2  -6   85.96    5.38
  -5  -2   6   70.37    5.34
  -5  -2   6   89.90    5.65
   0  -3  18  112.66    7.42
   0  -3  18  115.05    7.19
   0   3 -18  107.42    7.02
   0   3 -18  108.86    7.06
   5   1 -14  109.29    6.73
   5   1 -14   98.61    6.64
  -5  -1  14  105.79    7.00
  -5  -1  14  101.36    6.79
  -5  -1  14  105.84    6.70
   5  -6  14   99.39    6.48
  -5   6 -14   97.90    6.27
  -5   6 -14   95.96    6.23
   6   2  -2  248.20   15.36
   6   2  -2  229.43   15.27
  -6  -2   2  237.88   15.30
  -6  -2   2  250.76   15.46
   2  -4  18  284.71   18.03
  -2   4 -18  274.84   17.69
  -2   4 -18  284.97   17.74
   6   1 -10   86.77    5.79
   6   1 -10   94.23    5.82
  -6  -1  10   87.21    5.82
  -6  -1  10   91.01    6.09
   3  -8  -7   24.71    1.91
  -3   8   7   28.07    2.42
   2  -7  -3   22.62    1.77
  -2   7   3   25.89    2.14
  -2   7   3   25.34    1.83
   4  -8  -3   39.54    2.61
  -1   7   7   37.66    3.05
  -1   7   7   39.65    2.92
   1  -7  -7   36.06    2.68
   1  -7  -7   35.28    3.16
  -4   8   3   42.65    3.08
   1  -6   1    7.48    0.76
  -1   6  -1    8.53    0.77
  -1   6  -1    7.81    0.66
  -1   6  -1    7.57    0.92
   0   5  -5    0.42    0.27
   0  -5   5    0.75    0.39
   0   5  -5    0.95    0.19
   0   5  -5    0.78    0.45
   0  -5   5    0.43    0.33
   0   5  -5    0.64    0.22
   0  -5   5    0.24    0.25
  -1  -4   9    0.62    0.39
   1   4  -9    1.11    0.18
   1   4  -9    0.40    0.23
   1   4  -9    0.65    0.26
   2   3 -13    5.19    0.53
  -2  -3  13    4.72    0.81
   2   3 -13    4.70    0.41
   3   5   7   35.09    2.83
   3   5   7   38.26    2.81
  -3  -5  -7   38.87    2.62
  -3  -5  -7   36.00    3.03
  -3  -2  17   16.87    1.53
  -3  -2  17   16.71    1.33
   3   2 -17   16.05    1.16
   4   2 -13   91.93    5.53
  -4  -2  13   88.76    5.87
  -4  -2  13   80.18    5.63
  -4  -2  13   81.81    5.52
   3  -8  -4   83.38    5.99
  -3   8   4   88.56    6.67
  -3   8   4  105.71    6.50
  -1   7   4  135.02    8.57
   1  -7  -4  124.69    8.63
   1  -7  -4  120.83    8.19
   2  -7   0  152.31   10.30
  -2   7   0  168.40   10.33
  -2   7   0  163.26   10.60
   0   7   8   68.39    4.96
   0   7   8   75.21    5.06
   0  -7  -8   69.16    4.75
   0  -7  -8   73.37    5.32
   4  -8   0  292.13   19.70
  -4   8   0  320.53   20.10
  -4   8   0  324.29   19.71
   0   6   0  469.17   31.35
   0   6   0  463.99   31.55
   0  -6   0  535.19   31.63
   0  -6   0  519.40   31.36
   1  -6   4  156.94   10.70
   1  -6   4  169.14   10.70
  -1   6  -4  169.24   10.88
  -1   6  -4  170.26   10.71
  -1   6  -4  172.93   10.63
   1   6   4  154.90    9.48
   1   6   4  131.49    9.22
  -1  -6  -4  143.21    9.28
  -1  -6  -4  146.20    9.60
  -1  -6  -4  137.26    9.19
   3  -7   4  137.05    8.75
   3  -7   4  128.98    8.75
  -3   7  -4  143.02    8.72
  -3   7  -4  141.80    9.02
  -3   7  -4  134.42    8.76
   1   5  -4  189.96   12.40
   1   5  -4  181.85   12.27
   1   5  -4  194.43   12.52
  -1  -5   4  194.53   12.39
  -1  -5   4  197.97   12.30
  -1  -5   4  206.87   12.66
   0  -5   8  117.55    7.58
   0  -5   8  112.05    7.36
   0   5  -8  114.09    7.35
   0   5  -8  110.44    7.17
   0   5  -8  110.89    7.26
   5  -8   4   86.77    6.08
   5  -8   4   92.99    6.07
  -5   8  -4   98.49    6.41
  -5   8  -4  102.71    6.05
  -5   8  -4   89.82    6.08
   2   5   0  208.52   13.98
   2   5   0  220.82   14.14
  -2  -5   0  216.64   14.00
  -2  -5   0  226.32   14.14
  -2  -5   0  224.96   14.18
   2  -6   8  341.20   20.63
   2  -6   8  330.18   20.86
  -2   6  -8  327.73   20.71
  -2   6  -8  307.69   20.48
  -2   6  -8  321.95   20.56
   2   4  -8  400.82   25.10
   2   4  -8  387.38   25.23
   2   4  -8  429.46   25.22
  -2  -4   8  367.25   25.02
  -2  -4   8  413.17   25.49
  -1  -4  12   57.47    3.99
   1   4 -12   56.75    3.72
   1   4 -12   54.73    3.70
   1   4 -12   55.73    3.60
   3   5   4  148.05    9.16
  -3  -5  -4  136.99    9.31
  -3  -5  -4  137.17    9.01
  -3  -5  -4  136.81    9.04
   4  -7   8   77.08    4.96
  -4   7  -8   75.43    4.83
  -4   7  -8   73.86    5.11
  -4   7  -8   74.34    4.88
   3   4  -4  189.93   10.95
   3   4  -4  154.82   10.96
  -3  -4   4  176.93   11.17
  -3  -4   4  164.03   10.85
   1  -5  12   51.68    3.64
   1  -5  12   54.44    3.77
  -1   5 -12   51.99    3.58
  -1   5 -12   52.82    3.41
  -1   5 -12   53.73    3.47
   3   3 -12   56.98    3.56
   3   3 -12   53.07    3.43
  -3  -3  12   50.68    3.82
  -2  -3  16   34.65    2.63
   2   3 -16   39.39    2.36
   2   3 -16   30.49    2.24
   4   4   0  438.65   28.28
   4   4   0  433.62   28.19
  -4  -4   0  473.27   28.40
   3  -6  12   45.29    3.12
   3  -6  12   44.29    3.23
  -3   6 -12   43.80    2.91
  -3   6 -12   45.03    2.95
   4   3  -8   98.06    5.93
  -4  -3   8   90.56    6.16
  -4  -3   8   84.74    5.84
   0  -4  16  209.61   13.38
   0  -4  16  214.04   13.32
   0   4 -16  200.67   13.04
   0   4 -16  204.30   13.10
   5  -7  12   35.02    2.54
  -5   7 -12   36.12    2.34
  -5   7 -12   34.10    2.37
   5   3  -4  130.02    8.17
   5   3  -4  129.00    8.11
  -5  -3   4  119.85    8.09
  -5  -3   4  128.39    8.32
   2  -5  16   30.79    2.26
   2  -5  16   31.75    2.37
  -2   5 -16   32.44    2.10
  -2   5 -16   29.32    2.05
   5   2 -12   40.69    2.75
   5   2 -12   41.10    2.72
  -5  -2  12   39.73    3.05
  -2   8   5  102.20    6.82
  -2   8   5  103.91    6.64
   2  -8  -5   89.60    6.41
   3  -8  -1    2.89    0.50
  -3   8   1    4.47    0.89
  -1   7   1    4.45    0.69
  -1   7   1    5.51    0.89
   1  -7  -1    4.48    0.96
   1  -7  -1    4.78    0.69
   0   7   5    0.27    0.56
   0  -7  -5    0.68    0.63
   0  -7  -5    0.95    0.43
   2  -7   3   23.51    1.83
   2  -7   3   24.63    1.77
  -2   7  -3   26.96    2.05
  -2   7  -3   25.27    1.82
  -2   7  -3   26.76    1.75
   0   6  -3   66.97    4.67
   0   6  -3   64.87    4.40
   0   6  -3   67.04    4.51
   0  -6   3   63.58    4.50
   0  -6   3   72.84    4.66
   0  -6   3   73.00    4.73
   4  -8   3   42.23    2.81
   4  -8   3   38.01    2.82
  -4   8  -3   44.66    2.80
  -4   8  -3   42.07    3.12
  -4   8  -3   42.54    2.85
   1   6   1    5.41    0.73
   1   6   1    5.71    0.88
  -1  -6  -1    5.44    0.79
  -1  -6  -1    5.65    1.01
  -1  -6  -1    6.12    0.75
   1  -6   7   56.75    3.79
   1  -6   7   49.73    3.52
  -1   6  -7   52.93    3.48
  -1   6  -7   52.01    3.39
  -1   6  -7   50.43    3.60
   1   5  -7   56.08    3.77
   1   5  -7   52.27    3.69
   1   5  -7   56.48    3.58
  -1  -5   7   56.68    3.95
   2   6   5  120.64    8.04
  -2  -6  -5  120.06    7.87
  -2  -6  -5  122.95    7.93
  -2  -6  -5  121.83    8.23
   3  -7   7   38.97    2.64
  -3   7  -7   37.14    2.52
  -3   7  -7   38.69    2.80
  -3   7  -7   38.31    2.59
   2   5  -3   33.11    2.32
   2   5  -3   33.42    2.41
  -2  -5   3   31.11    2.45
   0  -5  11   39.57    2.89
   0  -5  11   37.27    2.74
   0   5 -11   38.11    2.59
   0   5 -11   38.15    2.50
   0   5 -11   38.94    2.67
   2   4 -11   43.30    2.92
   2   4 -11   48.49    3.06
  -2  -4  11   43.90    3.30
   5  -8   7   25.74    1.91
  -5   8  -7   26.12    1.88
  -5   8  -7   26.37    2.13
  -5   8  -7   27.27    1.81
   3   5   1    4.15    0.68
   3   5   1    4.98    0.78
  -3  -5  -1    4.58    0.72
   2  -6  11   38.17    2.69
   2  -6  11   37.90    2.86
  -2   6 -11   37.72    2.55
  -2   6 -11   36.92    2.69
  -2   6 -11   39.25    2.49
   3   4  -7   48.42    3.08
  -3  -4   7   47.94    3.29
  -3  -4   7   39.32    2.93
  -1  -4  15   10.48    1.18
   1   4 -15    9.83    0.76
   1   4 -15   10.75    0.87
   3   3 -15    9.79    0.80
  -3  -3  15    8.37    1.15
   4  -7  11   24.40    1.81
   4  -7  11   22.30    2.04
  -4   7 -11   23.40    1.61
  -4   7 -11   23.50    1.66
  -4   7 -11   23.84    1.89
   4   4  -3   54.27    3.64
  -4  -4   3   56.22    3.79
  -4  -4   3   52.33    3.55
   1  -5  15    8.90    1.06
   1  -5  15    9.80    1.05
  -1   5 -15    8.64    0.69
  -1   5 -15    9.50    0.77
   4   3 -11   30.09    2.02
  -4  -3  11   27.82    2.30
   3  -6  15    7.86    0.96
  -3   6 -15    7.92    0.64
  -3   6 -15    7.82    0.69
   5   3  -7   32.58    2.18
   5   3  -7   31.95    2.20
  -5  -3   7   30.41    2.18
  -5  -3   7   31.60    2.42
   2  -8  -2  193.25   13.00
  -2   8   2  214.69   13.37
   1  -7   2   41.57    3.08
  -1   7  -2   49.24    3.11
   1  -7   2   43.96    3.30
  -1   7  -2   46.07    3.30
  -3   8  -2   35.47    2.73
   0  -7  -2   43.73    2.83
  -3   8  -2   37.59    2.99
  -3   8  -2   40.55    2.68
   0  -7  -2   42.63    3.16
   0   6  -6  310.96   20.85
   0   6  -6  321.27   20.64
   0  -6   6  366.68   21.06
   0   6  -6  313.85   20.74
   1   6  -2   54.15    4.45
   2  -7   6   66.50    4.31
  -2   7  -6   68.63    4.49
  -2   7  -6   72.70    4.23
  -1  -6   2   56.64    4.48
  -2   7  -6   73.01    4.32
   1   5 -10  125.20    8.06
  -1  -5  10  127.00    8.32
   1   5 -10  125.80    8.09
   1   5 -10  122.98    7.94
   2   6   2  231.58   14.38
   4  -8   6  207.65   14.18
  -4   8  -6  213.67   14.43
  -4   8  -6  229.34   14.14
  -4   8  -6  198.07   14.18
  -2  -6  -2  263.17   14.42
   1  -6  10  111.52    6.86
   2   5  -6   87.94    6.76
   2   5  -6   90.35    6.78
   1  -6  10  121.05    7.09
  -2  -5   6   89.07    6.92
  -1   6 -10  110.50    6.65
  -1   6 -10  113.38    6.75
  -1   6 -10  112.96    6.87
  -2  -4  14  336.52   22.03
   2   4 -14  310.97   21.65
   2   4 -14  387.48   21.79
   3  -7  10   98.77    6.50
   3  -7  10   93.51    6.25
  -3   7 -10   93.67    6.16
  -3   7 -10   96.95    6.11
  -3   7 -10   95.28    6.36
   0  -5  14  124.29    8.06
   0  -5  14  130.23    8.14
   3   4 -10  127.36    7.90
   0   5 -14  119.01    7.90
   0   5 -14  121.59    7.85
   0   5 -14  117.39    7.76
  -3  -4  10  119.07    8.13
   2  -6  14  291.38   18.30
   4   4  -6  303.69   18.19
   2  -6  14  297.94   18.37
  -4  -4   6  288.11   18.37
  -2   6 -14  282.05   18.06
  -2   6 -14  278.72   18.25
  -2   6 -14  268.18   18.13
  -1   8   3   16.55    1.72
   1  -8  -3   16.23    1.43
   2  -8   1   63.64    4.05
  -2   8  -1   55.30    4.33
   0   7  -1    3.09    0.69
   0   7  -1    3.08    0.58
   0  -7   1    3.87    0.74
   1  -7   5    1.14    0.47
  -1   7  -5    0.70    0.41
  -1   7  -5    0.28    0.23
  -1   7  -5    0.73    0.35
   1   7   3   19.21    1.71
  -1  -7  -3   16.62    1.54
  -3   8  -5   -0.06    0.34
  -3   8  -5    0.37    0.23
  -3   8  -5    0.05    0.41
   1   6  -5    0.10    0.34
   1   6  -5    0.31    0.43
  -1  -6   5    0.35    0.41
   0  -6   9  132.24    8.32
   0   6  -9  121.86    7.94
   0   6  -9  123.59    8.13
   0   6  -9  122.91    8.05
   2   6  -1   92.37    6.02
   2   6  -1   91.20    6.12
  -2  -6   1   92.04    6.14
   2  -7   9    0.70    0.53
   2  -7   9    0.79    0.36
  -2   7  -9    0.73    0.30
  -2   7  -9    1.20    0.23
  -2   7  -9    1.03    0.39
   2   5  -9    0.32    0.30
  -2  -5   9    0.13    0.42
  -1  -5  13    2.14    0.59
   1   5 -13    2.46    0.31
   1   5 -13    2.59    0.48
   4  -8   9   84.13    5.58
   4  -8   9   80.03    5.31
  -4   8  -9   77.80    5.24
  -4   8  -9   80.95    5.48
  -4   8  -9   80.39    5.18
   3   5  -5    1.40    0.38
  -3  -5   5    0.06    0.41
   1  -6  13    3.12    0.67
   1  -6  13    1.65    0.51
  -1   6 -13    2.82    0.36
  -1   6 -13    2.39    0.44
  -1   6 -13    2.21    0.57
   3   4 -13    2.83    0.54
  -3  -4  13    2.20    0.68
   3  -7  13    2.02    0.52
   3  -7  13    1.31    0.69
  -3   7 -13    1.63    0.29
  -3   7 -13    2.74    0.48
  -3   7 -13    1.75    0.48
   4   4  -9  105.75    6.74
  -4  -4   9  102.77    6.96
  -1   8   0  119.84    8.03
  -2   8  -4  274.71   16.75
  -2   8  -4  262.83   17.04
  -2   8  -4  258.24   16.82
   0   7  -4  118.44    8.07
   0   7  -4  123.05    8.25
   0  -7   4  133.63    8.32
   1   7   0  133.38    8.66
  -1  -7   0  128.50    8.60
   1  -7   8   67.01    4.69
   1  -7   8   80.42    4.98
  -1   7  -8   68.90    4.65
  -1   7  -8   67.84    4.78
  -1   7  -8   70.45    4.56
   1   6  -8   79.16    5.22
   1   6  -8   76.18    5.09
  -1  -6   8   82.85    5.44
   3  -8   8   65.19    4.14
   3  -8   8   50.85    3.79
  -3   8  -8   54.80    3.77
  -3   8  -8   57.08    3.98
  -3   8  -8   57.21    3.71
   2   6  -4  325.44   21.47
  -2  -6   4  353.32   21.65
   0  -6  12  209.27   12.95
   0   6 -12  196.48   12.69
   0   6 -12  192.78   12.58
   2   5 -12   41.15    2.68
   2   5 -12   36.46    2.53
  -2  -5  12   38.45    2.92
   2  -7  12   33.06    2.55
   2  -7  12   31.87    2.37
  -2   7 -12   31.52    2.16
  -2   7 -12   33.05    2.25
  -2   7 -12   32.97    2.40
   3   5  -8   75.73    4.83
  -3  -5   8   70.81    5.01
  -1   8  -3   16.47    1.42
  -1   8  -3   16.01    1.58
   1  -8   3   16.86    1.58
   0   7  -7   28.62    2.19
   0   7  -7   27.07    1.91
   0   7  -7   26.22    2.03
   0  -7   7   30.42    2.27
   1   7  -3   17.41    1.83
   1   7  -3   18.53    1.67
  -2   8  -7   22.76    1.81
  -2   8  -7   22.72    1.51
  -2   8  -7   24.67    1.63
   1   6 -11   21.78    1.63
   1   6 -11   21.02    1.47
  -1  -6  11   20.73    1.86
   1  -7  11   17.82    1.56
   1  -7  11   21.27    1.80
  -1   7 -11   20.20    1.47
  -1   7 -11   18.18    1.57
  -1   7 -11   18.66    1.35
   0   0   0    0.00    0.00
;
_shelx_hkl_checksum   86887
