# Supplementary material for: Surface states in bulk single crystal of topological semimetal Co3Sn2S2 toward water oxidation
Source: Sci Adv. 2019 Aug 16;5(8):eaaw9867. doi: 10.1126/sciadv.aaw9867 (PMC6697436; doi:10.1126/sciadv.aaw9867)
Supplement: Data S2 [file aaw9867_Data_S2.cif]

 
data_R-3m_300K
 
_audit_creation_method            'SHELXL-2014/7'
_shelx_SHELXL_version_number      '2014/7'
_chemical_name_systematic         ?
_chemical_name_common             ?
_chemical_melting_point           ?
_chemical_formula_moiety          ?
_chemical_formula_sum
 'Co3 S2 Sn2' 
_chemical_formula_weight          478.29

loop_
 _atom_type_symbol
 _atom_type_description
 _atom_type_scat_dispersion_real
 _atom_type_scat_dispersion_imag
 _atom_type_scat_source
 'S'  'S'   0.1246   0.1234
 'International Tables Vol C Tables 4.2.6.8 and 6.1.1.4'
 'Co'  'Co'   0.3494   0.9721
 'International Tables Vol C Tables 4.2.6.8 and 6.1.1.4'
 'Sn'  'Sn'  -0.6537   1.4246
 'International Tables Vol C Tables 4.2.6.8 and 6.1.1.4'
 
_space_group_crystal_system       trigonal
_space_group_IT_number            166
_space_group_name_H-M_alt         'R -3 m :H'
_space_group_name_Hall            '-R 3 2"'
 
_shelx_space_group_comment
;
The symmetry employed for this shelxl refinement is uniquely defined
by the following loop, which should always be used as a source of
symmetry information in preference to the above space-group names.
They are only intended as comments.
;
 
loop_
 _space_group_symop_operation_xyz
 'x, y, z'
 '-y, x-y, z'
 '-x+y, -x, z'
 'y, x, -z'
 'x-y, -y, -z'
 '-x, -x+y, -z'
 'x+2/3, y+1/3, z+1/3'
 '-y+2/3, x-y+1/3, z+1/3'
 '-x+y+2/3, -x+1/3, z+1/3'
 'y+2/3, x+1/3, -z+1/3'
 'x-y+2/3, -y+1/3, -z+1/3'
 '-x+2/3, -x+y+1/3, -z+1/3'
 'x+1/3, y+2/3, z+2/3'
 '-y+1/3, x-y+2/3, z+2/3'
 '-x+y+1/3, -x+2/3, z+2/3'
 'y+1/3, x+2/3, -z+2/3'
 'x-y+1/3, -y+2/3, -z+2/3'
 '-x+1/3, -x+y+2/3, -z+2/3'
 '-x, -y, -z'
 'y, -x+y, -z'
 'x-y, x, -z'
 '-y, -x, z'
 '-x+y, y, z'
 'x, x-y, z'
 '-x+2/3, -y+1/3, -z+1/3'
 'y+2/3, -x+y+1/3, -z+1/3'
 'x-y+2/3, x+1/3, -z+1/3'
 '-y+2/3, -x+1/3, z+1/3'
 '-x+y+2/3, y+1/3, z+1/3'
 'x+2/3, x-y+1/3, z+1/3'
 '-x+1/3, -y+2/3, -z+2/3'
 'y+1/3, -x+y+2/3, -z+2/3'
 'x-y+1/3, x+2/3, -z+2/3'
 '-y+1/3, -x+2/3, z+2/3'
 '-x+y+1/3, y+2/3, z+2/3'
 'x+1/3, x-y+2/3, z+2/3'
 
_cell_length_a                    5.3643(16)
_cell_length_b                    5.3643(16)
_cell_length_c                    13.208(4)
_cell_angle_alpha                 90
_cell_angle_beta                  90
_cell_angle_gamma                 120
_cell_volume                      329.1(2)
_cell_formula_units_Z             3
_cell_measurement_temperature     300(2)
_cell_measurement_reflns_used      4953
_cell_measurement_theta_min        4.63
_cell_measurement_theta_max       36.31
 
_exptl_crystal_description       'Block'
_exptl_crystal_colour            'black'
_exptl_crystal_density_meas       ?
_exptl_crystal_density_method     ?
_exptl_crystal_density_diffrn     7.239          
_exptl_crystal_F_000              639
_exptl_transmission_factor_min    0.0089
_exptl_transmission_factor_max    0.0492
_exptl_crystal_size_max           0.280
_exptl_crystal_size_mid           0.180
_exptl_crystal_size_min           0.100
_exptl_absorpt_coefficient_mu     23.073
_shelx_estimated_absorpt_T_min    0.060
_shelx_estimated_absorpt_T_max    0.206
_exptl_absorpt_correction_type    'multi-scan'
_exptl_absorpt_correction_T_min   ?
_exptl_absorpt_correction_T_max   ?
_exptl_absorpt_process_details    ?
_exptl_absorpt_special_details    ?
_diffrn_ambient_temperature       300(2)
_diffrn_radiation_wavelength      0.71073
_diffrn_radiation_type            MoK\a
_diffrn_source                    ?
_diffrn_measurement_device_type  'Bruker APEX-II CCD'
_diffrn_measurement_method       '\f and \w scans'
_diffrn_detector_area_resol_mean  ?
_diffrn_reflns_number             4699
_diffrn_reflns_av_unetI/netI      0.0556
_diffrn_reflns_av_R_equivalents   0.2577
_diffrn_reflns_limit_h_min        -7
_diffrn_reflns_limit_h_max        7
_diffrn_reflns_limit_k_min        -7
_diffrn_reflns_limit_k_max        7
_diffrn_reflns_limit_l_min        -18
_diffrn_reflns_limit_l_max        18
_diffrn_reflns_theta_min          4.630
_diffrn_reflns_theta_max          30.297
_diffrn_reflns_theta_full         25.242
_diffrn_measured_fraction_theta_max   1.000
_diffrn_measured_fraction_theta_full  1.000
_diffrn_reflns_Laue_measured_fraction_max    1.000
_diffrn_reflns_Laue_measured_fraction_full   1.000
_diffrn_reflns_point_group_measured_fraction_max   1.000
_diffrn_reflns_point_group_measured_fraction_full  1.000
_reflns_number_total              149
_reflns_number_gt                 149
_reflns_threshold_expression      'I > 2\s(I)'
_reflns_Friedel_coverage          0.000
_reflns_Friedel_fraction_max      .
_reflns_Friedel_fraction_full     .
 
_reflns_special_details
;
 Reflections were merged by SHELXL according to the crystal
 class for the calculation of statistics and refinement.
 
 _reflns_Friedel_fraction is defined as the number of unique
 Friedel pairs measured divided by the number that would be
 possible theoretically, ignoring centric projections and
 systematic absences.
;
 
_computing_data_collection       'Bruker APEX3'
_computing_cell_refinement       'Bruker SAINT'
_computing_data_reduction        'Bruker SAINT'
_computing_structure_solution    'SHELXS-97 (Sheldrick 2008)'
_computing_structure_refinement  'SHELXL-2014 (Sheldrick 2014)'
_computing_molecular_graphics    'Bruker SHELXTL'
_computing_publication_material  'Bruker SHELXTL'
_refine_special_details           ?
_refine_ls_structure_factor_coef  Fsqd
_refine_ls_matrix_type            full
_refine_ls_weighting_scheme       calc
_refine_ls_weighting_details
'w=1/[\s^2^(Fo^2^)+5.0841P] where P=(Fo^2^+2Fc^2^)/3'
_atom_sites_solution_primary      ?
_atom_sites_solution_secondary    ?
_atom_sites_solution_hydrogens    .
_refine_ls_hydrogen_treatment     undef
_refine_ls_extinction_method      'SHELXL-2014/7 (Sheldrick 2014'
_refine_ls_extinction_coef        0.156(11)
_refine_ls_extinction_expression
 'Fc^*^=kFc[1+0.001xFc^2^\l^3^/sin(2\q)]^-1/4^'
_refine_ls_number_reflns          149
_refine_ls_number_parameters      13
_refine_ls_number_restraints      0
_refine_ls_R_factor_all           0.0312
_refine_ls_R_factor_gt            0.0312
_refine_ls_wR_factor_ref          0.0680
_refine_ls_wR_factor_gt           0.0680
_refine_ls_goodness_of_fit_ref    1.311
_refine_ls_restrained_S_all       1.311
_refine_ls_shift/su_max           0.000
_refine_ls_shift/su_mean          0.000
 
loop_
 _atom_site_label
 _atom_site_type_symbol
 _atom_site_fract_x
 _atom_site_fract_y
 _atom_site_fract_z
 _atom_site_U_iso_or_equiv
 _atom_site_adp_type
 _atom_site_occupancy
 _atom_site_site_symmetry_order  
 _atom_site_calc_flag
 _atom_site_refinement_flags_posn
 _atom_site_refinement_flags_adp
 _atom_site_refinement_flags_occupancy
 _atom_site_disorder_assembly
 _atom_site_disorder_group
Co1 Co 0.5000 0.0000 0.5000 0.0039(5) Uani 1 4 d S T P . .
S1 S 0.0000 0.0000 0.28276(19) 0.0034(6) Uani 1 6 d S T P . .
Sn2 Sn 0.0000 0.0000 0.5000 0.0052(4) Uani 1 12 d S T P . .
Sn1 Sn 0.0000 0.0000 0.0000 0.0052(5) Uani 1 12 d S T P . .
 
loop_
 _atom_site_aniso_label
 _atom_site_aniso_U_11
 _atom_site_aniso_U_22
 _atom_site_aniso_U_33
 _atom_site_aniso_U_23
 _atom_site_aniso_U_13
 _atom_site_aniso_U_12
Co1 0.0045(6) 0.0027(6) 0.0040(7) -0.0010(3) -0.00050(16) 0.0013(3)
S1 0.0036(7) 0.0036(7) 0.0028(13) 0.000 0.000 0.0018(4)
Sn2 0.0029(5) 0.0029(5) 0.0096(7) 0.000 0.000 0.0015(2)
Sn1 0.0070(5) 0.0070(5) 0.0015(6) 0.000 0.000 0.0035(2)
 
_geom_special_details
;
 All esds (except the esd in the dihedral angle between two l.s. planes)
 are estimated using the full covariance matrix.  The cell esds are taken
 into account individually in the estimation of esds in distances, angles
 and torsion angles; correlations between esds in cell parameters are only
 used when they are defined by crystal symmetry.  An approximate (isotropic)
 treatment of cell esds is used for estimating esds involving l.s. planes.
;
 
loop_
 _geom_bond_atom_site_label_1
 _geom_bond_atom_site_label_2
 _geom_bond_distance
 _geom_bond_site_symmetry_2
 _geom_bond_publ_flag
Co1 S1 2.1793(18) 31_545 ?
Co1 S1 2.1793(18) 7 ?
Co1 Co1 2.6822(8) 2_545 ?
Co1 Co1 2.6822(8) 2_655 ?
Co1 Sn2 2.6822(8) 1_655 ?
Co1 Co1 2.6822(8) 3_665 ?
Co1 Co1 2.6822(8) 3_655 ?
Co1 Sn2 2.6822(8) . ?
Co1 Sn1 2.6914(6) 13_545 ?
Co1 Sn1 2.6914(6) 7 ?
S1 Co1 2.1792(18) 15_554 ?
S1 Co1 2.1792(18) 13_444 ?
S1 Co1 2.1792(18) 14_544 ?
S1 Sn2 2.869(3) . ?
Sn2 Co1 2.6822(8) 3_665 ?
Sn2 Co1 2.6822(8) 3 ?
Sn2 Co1 2.6822(8) 1_455 ?
Sn2 Co1 2.6822(8) 2_545 ?
Sn2 Co1 2.6822(8) 2 ?
Sn2 S1 2.869(3) 19_556 ?
Sn1 Co1 2.6914(6) 15_554 ?
Sn1 Co1 2.6914(6) 9_554 ?
Sn1 Co1 2.6914(6) 14_544 ?
Sn1 Co1 2.6914(6) 8_444 ?
Sn1 Co1 2.6914(6) 7_454 ?
Sn1 Co1 2.6914(6) 13_444 ?
 
loop_
 _geom_angle_atom_site_label_1
 _geom_angle_atom_site_label_2
 _geom_angle_atom_site_label_3
 _geom_angle
 _geom_angle_site_symmetry_1
 _geom_angle_site_symmetry_3
 _geom_angle_publ_flag
S1 Co1 S1 180.0 31_545 7 ?
S1 Co1 Co1 52.02(4) 31_545 2_545 ?
S1 Co1 Co1 127.98(4) 7 2_545 ?
S1 Co1 Co1 127.98(4) 31_545 2_655 ?
S1 Co1 Co1 52.02(4) 7 2_655 ?
Co1 Co1 Co1 180.0 2_545 2_655 ?
S1 Co1 Sn2 90.0 31_545 1_655 ?
S1 Co1 Sn2 90.0 7 1_655 ?
Co1 Co1 Sn2 120.0 2_545 1_655 ?
Co1 Co1 Sn2 60.0 2_655 1_655 ?
S1 Co1 Co1 127.98(4) 31_545 3_665 ?
S1 Co1 Co1 52.02(4) 7 3_665 ?
Co1 Co1 Co1 120.0 2_545 3_665 ?
Co1 Co1 Co1 60.0 2_655 3_665 ?
Sn2 Co1 Co1 120.0 1_655 3_665 ?
S1 Co1 Co1 52.02(4) 31_545 3_655 ?
S1 Co1 Co1 127.98(4) 7 3_655 ?
Co1 Co1 Co1 60.0 2_545 3_655 ?
Co1 Co1 Co1 120.0 2_655 3_655 ?
Sn2 Co1 Co1 60.0 1_655 3_655 ?
Co1 Co1 Co1 180.0 3_665 3_655 ?
S1 Co1 Sn2 90.0 31_545 . ?
S1 Co1 Sn2 90.0 7 . ?
Co1 Co1 Sn2 60.0 2_545 . ?
Co1 Co1 Sn2 120.0 2_655 . ?
Sn2 Co1 Sn2 180.0 1_655 . ?
Co1 Co1 Sn2 60.0 3_665 . ?
Co1 Co1 Sn2 120.0 3_655 . ?
S1 Co1 Sn1 99.59(5) 31_545 13_545 ?
S1 Co1 Sn1 80.41(5) 7 13_545 ?
Co1 Co1 Sn1 60.113(10) 2_545 13_545 ?
Co1 Co1 Sn1 119.887(9) 2_655 13_545 ?
Sn2 Co1 Sn1 90.0 1_655 13_545 ?
Co1 Co1 Sn1 119.887(10) 3_665 13_545 ?
Co1 Co1 Sn1 60.113(10) 3_655 13_545 ?
Sn2 Co1 Sn1 90.0 . 13_545 ?
S1 Co1 Sn1 80.41(5) 31_545 7 ?
S1 Co1 Sn1 99.59(5) 7 7 ?
Co1 Co1 Sn1 119.887(9) 2_545 7 ?
Co1 Co1 Sn1 60.113(9) 2_655 7 ?
Sn2 Co1 Sn1 90.0 1_655 7 ?
Co1 Co1 Sn1 60.113(10) 3_665 7 ?
Co1 Co1 Sn1 119.887(10) 3_655 7 ?
Sn2 Co1 Sn1 90.0 . 7 ?
Sn1 Co1 Sn1 180.0 13_545 7 ?
Co1 S1 Co1 75.96(7) 15_554 13_444 ?
Co1 S1 Co1 75.96(7) 15_554 14_544 ?
Co1 S1 Co1 75.96(7) 13_444 14_544 ?
Co1 S1 Sn2 134.72(5) 15_554 . ?
Co1 S1 Sn2 134.72(5) 13_444 . ?
Co1 S1 Sn2 134.72(5) 14_544 . ?
Co1 Sn2 Co1 180.0 3_665 3 ?
Co1 Sn2 Co1 60.0 3_665 . ?
Co1 Sn2 Co1 120.0 3 . ?
Co1 Sn2 Co1 120.0 3_665 1_455 ?
Co1 Sn2 Co1 60.0 3 1_455 ?
Co1 Sn2 Co1 180.0 . 1_455 ?
Co1 Sn2 Co1 120.0 3_665 2_545 ?
Co1 Sn2 Co1 60.0 3 2_545 ?
Co1 Sn2 Co1 60.0 . 2_545 ?
Co1 Sn2 Co1 120.0 1_455 2_545 ?
Co1 Sn2 Co1 60.0 3_665 2 ?
Co1 Sn2 Co1 120.0 3 2 ?
Co1 Sn2 Co1 120.0 . 2 ?
Co1 Sn2 Co1 60.0 1_455 2 ?
Co1 Sn2 Co1 180.0 2_545 2 ?
Co1 Sn2 S1 90.0 3_665 19_556 ?
Co1 Sn2 S1 90.0 3 19_556 ?
Co1 Sn2 S1 90.0 . 19_556 ?
Co1 Sn2 S1 90.0 1_455 19_556 ?
Co1 Sn2 S1 90.0 2_545 19_556 ?
Co1 Sn2 S1 90.0 2 19_556 ?
Co1 Sn2 S1 90.0 3_665 . ?
Co1 Sn2 S1 90.0 3 . ?
Co1 Sn2 S1 90.0 . . ?
Co1 Sn2 S1 90.0 1_455 . ?
Co1 Sn2 S1 90.0 2_545 . ?
Co1 Sn2 S1 90.0 2 . ?
S1 Sn2 S1 180.0 19_556 . ?
Co1 Sn1 Co1 180.0 15_554 9_554 ?
Co1 Sn1 Co1 59.774(19) 15_554 14_544 ?
Co1 Sn1 Co1 120.226(19) 9_554 14_544 ?
Co1 Sn1 Co1 120.226(19) 15_554 8_444 ?
Co1 Sn1 Co1 59.774(19) 9_554 8_444 ?
Co1 Sn1 Co1 180.0 14_544 8_444 ?
Co1 Sn1 Co1 120.226(19) 15_554 7_454 ?
Co1 Sn1 Co1 59.774(18) 9_554 7_454 ?
Co1 Sn1 Co1 120.227(18) 14_544 7_454 ?
Co1 Sn1 Co1 59.773(18) 8_444 7_454 ?
Co1 Sn1 Co1 59.774(18) 15_554 13_444 ?
Co1 Sn1 Co1 120.226(19) 9_554 13_444 ?
Co1 Sn1 Co1 59.773(18) 14_544 13_444 ?
Co1 Sn1 Co1 120.227(18) 8_444 13_444 ?
Co1 Sn1 Co1 180.0 7_454 13_444 ?
 
_refine_diff_density_max    2.354
_refine_diff_density_min   -2.989
_refine_diff_density_rms    0.526

_shelx_res_file
;

    R-3m_300K.res created by SHELXL-2014/7


TITL R-3m_300K in R-3m
CELL 0.71073   5.36430   5.36430  13.20770  90.0000  90.0000 120.0000
ZERR    3.00   0.00160   0.00160   0.00390   0.0000   0.0000   0.0000
LATT  3
SYMM -Y, X-Y, Z
SYMM -X+Y, -X, Z
SYMM Y, X, -Z
SYMM X-Y, -Y, -Z
SYMM -X, -X+Y, -Z
SFAC S CO SN
UNIT 6 9 6
TEMP 26.870
SIZE 0.10 0.18 0.28

L.S. 10
BOND
FMAP 2
PLAN 20

SHEL 0.7 9999

ACTA

WGHT    0.000000    5.084100
EXTI    0.155505
FVAR       0.13884
CO1   2    0.500000    0.000000    0.500000    10.25000    0.00448    0.00268 =
         0.00400   -0.00101   -0.00050    0.00134
S1    1    0.000000    0.000000    0.282758    10.16670    0.00365    0.00365 =
         0.00284    0.00000    0.00000    0.00182
SN2   3    0.000000    0.000000    0.500000    10.08330    0.00291    0.00291 =
         0.00964    0.00000    0.00000    0.00145
SN1   3    0.000000    0.000000    0.000000    10.08330    0.00703    0.00703 =
         0.00155    0.00000    0.00000    0.00351
HKLF 4

REM  R-3m_300K in R-3m
REM R1 =  0.0312 for     149 Fo > 4sig(Fo)  and  0.0312 for all     149 data
REM     13 parameters refined using      0 restraints

END

WGHT      0.0000      5.0831

REM Highest difference peak  2.354,  deepest hole -2.989,  1-sigma level  0.526
Q1    1   0.1667 -0.1667  0.3333  10.25000  0.05    2.35
Q2    1   0.5039  0.0079  0.4105  10.50000  0.05    1.43
Q3    1   0.6667  0.3333  0.4881  10.16667  0.05    1.41
Q4    1   0.1559 -0.1559  0.4832  10.50000  0.05    1.40
Q5    1  -0.1405 -0.2811  0.0195  10.50000  0.05    1.25
Q6    1   0.0000  0.0000  0.3580  10.16667  0.05    1.22
Q7    1   0.0000  0.0000  0.0862  10.16667  0.05    1.15
Q8    1   0.1468  0.2936  0.2525  10.50000  0.05    1.02
Q9    1   0.1736 -0.1736  0.0528  10.50000  0.05    0.86
Q10   1   0.0032  0.1662  0.3622  11.00000  0.05    0.84
Q11   1   0.3352  0.0838  0.4216  11.00000  0.05    0.82
Q12   1   0.1342 -0.1342  0.4032  10.50000  0.05    0.80
Q13   1  -0.0801  0.0801  0.2409  10.50000  0.05    0.71
Q14   1  -0.0719 -0.1439  0.4261  10.50000  0.05    0.66
Q15   1   0.0150  0.3299  0.3013  11.00000  0.05    0.64
Q16   1   0.7928  0.2072  0.4363  10.50000  0.05    0.54
Q17   1   0.2926  0.1463  0.4677  10.50000  0.05    0.39
Q18   1   0.7059  0.0000  0.5000  10.50000  0.05    0.21
;
_shelx_res_checksum   26475

_shelx_hkl_file
;
   0   0  -3   55.65    0.32
   0   0  -3  103.94    0.46
   0   0  -3  229.60    1.19
   0   0  -3  154.43    0.48
   0   0  -3  356.45    1.78
   0   0  -3  322.42    1.04
   0   0  -3  105.05    0.39
   0   0  -3  279.28    1.10
   0   0   3  183.37    1.04
   0   0   3  197.53    0.98
   0   0   3  306.79    1.34
   0   0   3   64.93    0.14
   0   0  -6  189.07    0.85
   0   0  -6  338.63    1.19
   0   0  -6  769.10    3.44
   0   0  -6  439.89    1.49
   0   0  -6 1125.00    4.91
   0   0  -6  962.39    2.92
   0   0  -6  627.54    2.15
   0   0  -6  942.12    3.34
   0   0   6  510.00    2.79
   0   0   6  658.48    3.01
   0   0  -9  105.12    0.79
   0   0  -9  161.48    1.03
   0   0  -9  374.30    1.54
   0   0  -9  169.46    0.89
   0   0  -9  503.61    1.91
   0   0  -9  431.78    1.66
   0   0  -9  394.36    1.42
   0   0  -9  465.70    1.64
   0   0   9  235.11    1.24
   0   0   9  348.34    1.32
   0   0   9  389.49    1.37
   0   0   9  489.96    1.92
   0   0 -12  182.62    1.22
   0   0 -12  491.76    1.57
   0   0 -12  578.77    2.38
   0   0 -12  233.86    1.22
   0   0 -12  515.98    1.38
   0   0 -12  701.12    2.29
   0   0 -12  674.27    2.34
   0   0  12  311.85    1.69
   0   0  12  431.54    1.72
   0   0  12  690.92    2.72
   0   0 -15   41.12    0.67
   0   0 -15  119.64    0.86
   0   0 -15  122.89    1.27
   0   0 -15   41.29    0.65
   0   0 -15  148.59    0.84
   0   0  15   57.68    0.85
   0   0  15   66.06    0.78
   0   0  15  147.49    1.46
   0   0 -18  228.21    1.74
   0   0 -18  561.65    3.04
   0   0 -18  232.83    1.06
   0   0 -18  640.69    1.83
   0   0  18  269.87    2.04
   0   0  18  329.21    1.88
   0   0 -21    3.55    0.41
   0   0 -21    8.30    0.62
   0   0  21    3.69    0.48
  -1   0  20   31.81    0.75
  -1   1 -20   30.14    0.75
  -1   1 -20   54.75    1.12
  -1   1 -20   66.51    0.81
   0  -1 -20   22.92    0.74
   0  -1 -20   49.76    1.05
   0   1  20   26.03    0.77
   0   1  20   60.24    1.22
   1  -1  20   28.49    0.86
   1   0 -20   26.97    0.93
   1   0 -20   58.52    1.06
  -1   0  17   25.21    0.67
  -1   0  17   35.74    0.71
  -1   1 -17   24.41    0.58
  -1   1 -17   52.17    0.95
  -1   1 -17   46.25    0.62
  -1   1 -17   68.21    0.76
   0  -1 -17   21.16    0.60
   0  -1 -17   22.26    0.41
   0  -1 -17   57.30    0.62
   0   1  17   26.05    0.62
   0   1  17   39.03    0.69
   0   1  17   54.56    0.99
   1  -1  17   31.98    0.75
   1   0 -17   20.93    0.51
   1   0 -17   35.67    0.59
   1   0 -17   61.89    0.94
  -1   0  14  139.82    1.30
  -1   1 -14  120.70    1.09
  -1   1 -14  303.24    1.46
  -1   1 -14  297.26    1.96
  -1   1 -14  294.78    1.40
  -1   1 -14  360.78    1.57
  -1   1 -14  335.81    1.69
   0  -1 -14  106.45    1.12
   0  -1 -14  127.52    0.95
   0  -1 -14  122.32    0.81
   0  -1 -14  225.52    1.12
   0   1  14  129.78    1.11
   0   1  14  249.40    1.46
   0   1  14  346.28    2.14
   1  -1  14  193.76    1.55
   1  -1  14  144.64    0.96
   1  -1  14  366.20    2.24
   1   0 -14   96.58    0.91
   1   0 -14  319.59    1.83
  -1   0  11   65.69    0.78
  -1   0  11  115.05    0.97
  -1   0  11  128.85    1.02
  -1   1 -11   48.92    0.61
  -1   1 -11  138.37    0.90
  -1   1 -11  136.95    1.16
  -1   1 -11  151.21    0.90
  -1   1 -11  164.45    0.96
  -1   1 -11  158.04    0.99
   0  -1 -11   44.65    0.64
   0  -1 -11  129.74    0.45
   0  -1 -11  147.87    0.47
   0  -1 -11   81.51    0.67
   0  -1 -11   59.10    0.51
   0  -1 -11   65.26    0.55
   0  -1 -11  123.50    1.21
   0   1  11   65.02    0.67
   0   1  11  133.23    0.94
   0   1  11  153.97    1.23
   1  -1  11   99.75    0.97
   1  -1  11   59.99    0.54
   1  -1  11  136.87    0.82
   1  -1  11  168.16    1.31
   1  -1  11   90.50    0.35
   1   0 -11   39.58    0.50
   1   0 -11   43.12    0.57
   1   0 -11  107.73    1.00
   1   0 -11  154.54    1.08
   1   0 -11   68.25    0.75
   1   0 -11  143.68    0.46
   1   0 -11  183.47    0.54
   1   0 -11  175.96    1.17
  -1   0   8  126.65    0.91
  -1   0   8  243.52    1.21
  -1   0   8  218.74    1.16
  -1   0   8  260.85    1.21
  -1   1  -8   95.14    0.71
  -1   1  -8  246.07    1.06
  -1   1  -8  267.62    1.37
  -1   1  -8  342.71    1.53
  -1   1  -8  314.29    1.15
  -1   1  -8  323.14    1.19
   0  -1  -8   82.54    0.74
   0  -1  -8  245.70    0.49
   0  -1  -8  240.98    0.47
   0  -1  -8  101.35    0.83
   0  -1  -8  281.81    1.11
   0  -1  -8  196.61    0.88
   0  -1  -8  286.94    1.38
   0  -1  -8  110.00    0.61
   0  -1  -8   80.58    0.54
   0  -1  -8  253.62    1.29
   0   1   8  119.37    0.91
   0   1   8  134.25    0.78
   0   1   8  269.40    1.15
   0   1   8  278.77    1.38
   0   1   8  265.79    0.57
   0   1   8  256.60    0.59
   1  -1   8   81.80    0.66
   1  -1   8  201.42    1.17
   1  -1   8  189.29    0.82
   1  -1   8  337.89    1.55
   1  -1   8  138.12    0.64
   1  -1   8  288.20    0.92
   1   0  -8   83.50    0.60
   1   0  -8   84.80    0.63
   1   0  -8  190.17    1.10
   1   0  -8  266.10    1.16
   1   0  -8  155.62    0.96
   1   0  -8  331.67    1.44
   1   0  -8  338.61    0.60
   1   0  -8  329.28    1.34
  -1   0   5    1.45    0.10
  -1   0   5    3.44    0.15
  -1   0   5    4.31    0.15
  -1   0   5    2.93    0.12
  -1   1  -5    1.32    0.08
  -1   1  -5    2.81    0.12
  -1   1  -5    7.61    0.20
  -1   1  -5    3.51    0.12
  -1   1  -5    3.80    0.13
   0  -1  -5    1.21    0.09
   0  -1  -5    1.24    0.11
   0  -1  -5    3.33    0.15
   0  -1  -5    1.23    0.08
   0  -1  -5    1.13    0.07
   0   1   5    0.81    0.09
   0   1   5    3.64    0.10
   0   1   5    2.95    0.13
   0   1   5    2.20    0.09
   0   1   5    2.57    0.09
   1  -1   5    1.05    0.09
   1  -1   5    2.60    0.13
   1  -1   5    1.46    0.07
   1  -1   5    3.27    0.14
   1  -1   5    3.05    0.12
   1  -1   5    0.07    0.05
   1   0  -5    1.15    0.07
   1   0  -5    1.90    0.12
   1   0  -5    3.34    0.11
   1   0  -5    3.56    0.14
   1   0  -5    2.14    0.06
   1   0  -5    1.48    0.05
   1   0  -5    3.59    0.14
  -1   0   2  154.95    0.49
  -1   0   2   95.58    0.51
  -1   0   2   53.43    0.27
  -1   0   2  131.90    0.42
  -1   0   2  141.17    0.59
  -1   1  -2  121.98    0.54
  -1   1  -2  156.97    0.62
  -1   1  -2  155.87    0.64
  -1   1  -2  213.50    0.65
  -1   1  -2  203.93    0.71
  -1   1  -2  203.78    0.72
   0  -1  -2   61.89    0.40
   0  -1  -2   59.28    0.36
   0  -1  -2   70.21    0.40
   0   1   2  120.79    0.35
   0   1   2   44.58    0.35
   0   1   2   46.47    0.32
   0   1   2   70.35    0.39
   1  -1   2  103.73    0.49
   1  -1   2  161.90    0.64
   1  -1   2  212.12    1.07
   1  -1   2  196.67    0.69
   1   0  -2  144.54    0.46
   1   0  -2   74.61    0.16
   1   0  -2  141.37    0.50
   1   0  -2  109.07    0.54
   1   0  -2   47.49    0.27
   1   0  -2  108.34    0.41
   1   0  -2  156.38    0.62
  -1   0  -1   23.00    0.23
  -1   0  -1   43.64    0.28
  -1   0  -1   37.33    0.25
  -1   0  -1   35.00    0.20
  -1   0  -1   43.05    0.31
  -1   0  -1   33.41    0.28
  -1   1   1   52.35    0.33
  -1   1   1   35.17    0.27
  -1   1   1   28.01    0.21
  -1   1   1   70.90    0.35
  -1   1   1   61.07    0.33
  -1   1   1   61.41    0.36
   0  -1   1   37.93    0.26
   0  -1   1   44.68    0.31
   0  -1   1   47.19    0.31
   0  -1   1   34.44    0.27
   0   1  -1   45.10    0.29
   0   1  -1   35.35    0.25
   0   1  -1   43.87    0.31
   0   1  -1   43.32    0.31
   0   1  -1   35.68    0.28
   1  -1  -1   52.90    0.34
   1  -1  -1   42.77    0.29
   1  -1  -1   39.81    0.25
   1  -1  -1   68.66    0.36
   1  -1  -1   63.21    0.37
   1   0   1   24.99    0.23
   1   0   1   39.42    0.27
   1   0   1   29.77    0.19
   1   0   1   42.76    0.31
   1   0   1   34.60    0.28
  -1   0  -4   89.20    0.59
  -1   0  -4  393.13    1.48
  -1   0  -4  204.09    0.88
  -1   0  -4  385.65    1.19
  -1   0  -4  343.25    1.51
  -1   0  -4  197.92    0.79
  -1   1   4  103.61    0.57
  -1   1   4  433.25    2.15
  -1   1   4  407.04    1.90
   0  -1   4   91.18    0.34
   0  -1   4  261.51    1.01
   0  -1   4  385.86    1.66
   0  -1   4  114.65    0.63
   0  -1   4  447.26    1.68
   0  -1   4  193.19    0.61
   0  -1   4  400.48    1.48
   0   1  -4  218.51    0.84
   0   1  -4  404.39    2.00
   0   1  -4  451.10    1.48
   0   1  -4  460.84    1.90
   0   1  -4  340.80    1.31
   0   1  -4  444.03    1.56
   1  -1  -4  279.94    0.83
   1  -1  -4  134.22    0.64
   1  -1  -4  225.15    0.75
   1  -1  -4  351.30    1.11
   1  -1  -4  427.81    1.46
   1  -1  -4  305.61    1.02
   1  -1  -4  488.60    1.68
   1  -1  -4  455.99    1.64
   1   0   4  122.26    0.68
   1   0   4  328.91    1.34
   1   0   4  386.86    1.71
   1   0   4  372.88    1.87
   1   0   4  158.48    0.67
  -1   0  -7   48.36    0.53
  -1   0  -7  205.77    0.66
  -1   0  -7  105.86    0.80
  -1   0  -7   61.29    0.31
  -1   0  -7  235.59    1.19
  -1   0  -7  183.65    0.86
  -1   0  -7  132.53    0.74
  -1   1   7   82.19    0.65
  -1   1   7   72.05    0.57
  -1   1   7  218.79    1.09
  -1   1   7  170.41    0.94
   0  -1   7  136.44    0.92
   0  -1   7  101.91    0.68
   0  -1   7  108.54    0.73
   0  -1   7   56.78    0.23
   0   1  -7   67.36    0.45
   0   1  -7  154.22    0.96
   0   1  -7  218.78    1.09
   0   1  -7   61.74    0.55
   0   1  -7  230.90    1.18
   0   1  -7  244.14    0.85
   0   1  -7  219.63    0.79
   0   1  -7  245.11    0.88
   1  -1  -7  135.79    0.67
   1  -1  -7   59.45    0.55
   1  -1  -7  163.47    0.85
   1  -1  -7  169.70    0.92
   1  -1  -7  239.74    1.11
   1  -1  -7   70.77    0.31
   1  -1  -7   95.40    0.37
   1  -1  -7  232.64    1.16
   1   0   7   59.76    0.59
   1   0   7  140.03    0.85
   1   0   7  213.61    1.15
   1   0   7  213.30    0.82
   1   0   7   67.97    0.47
  -1   0 -10   87.16    0.84
  -1   0 -10  333.37    0.98
  -1   0 -10   94.60    0.53
  -1   0 -10  353.76    1.77
  -1   0 -10  270.09    1.18
  -1   0 -10  240.98    1.13
  -1   1  10  164.06    1.11
  -1   1  10  116.26    0.88
  -1   1  10  318.64    1.53
  -1   1  10  363.38    1.71
   0  -1  10  196.11    1.31
   0  -1  10  174.79    1.04
   0  -1  10  227.43    1.22
   0   1 -10   64.99    0.57
   0   1 -10  137.77    0.99
   0   1 -10  252.44    1.47
   0   1 -10  328.58    1.61
   0   1 -10  101.50    0.82
   0   1 -10  380.60    1.83
   0   1 -10  343.57    1.11
   0   1 -10  394.47    1.23
   0   1 -10  383.47    1.40
   1  -1 -10  111.68    0.91
   1  -1 -10  214.99    0.96
   1  -1 -10   93.40    0.84
   1  -1 -10  286.20    1.37
   1  -1 -10  221.50    1.22
   1  -1 -10  350.32    1.66
   1  -1 -10   95.21    0.41
   1  -1 -10   91.28    0.43
   1  -1 -10  369.58    1.72
   1   0  10  202.20    1.22
   1   0  10  234.44    0.98
   1   0  10  344.96    1.77
   1   0  10  113.87    0.57
   1   0  10  335.05    0.94
  -1   0 -13    5.74    0.28
  -1   0 -13   17.27    0.27
  -1   0 -13   14.84    0.35
  -1   0 -13   18.08    0.37
  -1   1  13    9.56    0.33
  -1   1  13   15.44    0.42
  -1   1  13   21.87    0.52
   0  -1  13   10.95    0.39
   0  -1  13    9.96    0.34
   0  -1  13   15.89    0.39
   0   1 -13    6.89    0.25
   0   1 -13   19.61    0.48
   0   1 -13   19.94    0.32
   0   1 -13   23.99    0.35
   0   1 -13   21.15    0.46
   1  -1 -13    5.87    0.27
   1  -1 -13   13.55    0.27
   1  -1 -13    9.86    0.38
   1  -1 -13    6.50    0.14
   1  -1 -13   15.40    0.21
   1   0  13   10.42    0.35
   1   0  13   10.45    0.32
   1   0  13   19.95    0.52
  -1   0 -16   19.83    0.55
  -1   0 -16   42.83    0.35
  -1   0 -16   48.05    0.88
  -1   0 -16   34.44    0.56
  -1   0 -16   57.13    0.69
  -1   1  16   21.38    0.55
  -1   1  16   40.96    0.72
  -1   1  16   63.97    1.00
   0  -1  16   29.45    0.70
   0  -1  16    0.26    0.19
   0  -1  16   53.40    0.76
   0   1 -16   25.54    0.51
   0   1 -16   58.61    0.92
   0   1 -16   52.10    0.54
   0   1 -16   73.48    0.65
   1  -1 -16   19.54    0.52
   1  -1 -16   50.62    0.53
   1  -1 -16   53.78    0.86
   1   0  16   29.42    0.65
   1   0  16   61.02    1.02
  -1   0 -19    2.63    0.32
  -1   0 -19    6.11    0.49
  -1   0 -19    7.70    0.39
  -1   0 -19    7.77    0.39
  -1   1  19    3.97    0.38
   0  -1  19    3.67    0.40
   0  -1  19    3.58    0.43
   0   1 -19    3.45    0.37
   0   1 -19    5.96    0.47
   1  -1 -19    3.38    0.39
   1  -1 -19    7.83    0.48
   1   0  19    4.01    0.40
   1   0  19    6.27    0.56
  -2   1  21   41.62    0.91
  -1  -1 -21   33.44    0.94
  -1  -1 -21   55.27    1.24
  -1  -1 -21   62.97    0.88
  -1   2 -21   66.64    1.27
   1  -2  21   38.52    1.07
   1   1  21   69.72    1.43
   2  -1 -21   76.47    1.60
  -2   1  18  139.41    1.51
  -1  -1 -18   83.54    1.23
  -1  -1 -18  165.07    1.29
  -1   2 -18  134.16    1.20
  -1   2 -18  187.79    1.86
  -1   2 -18  220.55    1.43
   1  -2  18  111.08    1.47
   1   1  18   93.96    1.14
   1   1  18  195.48    1.97
   2  -1 -18   66.33    0.95
   2  -1 -18  166.26    1.25
   2  -1 -18  196.12    1.63
  -2   1  15   33.11    0.69
  -1  -1 -15   15.90    0.50
  -1  -1 -15   19.94    0.49
  -1  -1 -15   28.44    0.52
  -1   2 -15   25.45    0.49
  -1   2 -15   40.92    0.79
  -1   2 -15   43.41    0.62
  -1   2 -15   49.85    0.66
   1  -2  15   27.66    0.68
   1  -2  15   14.15    0.41
   1  -2  15   35.24    0.59
   1   1  15   20.43    0.50
   1   1  15   26.56    0.49
   1   1  15   42.40    0.84
   2  -1 -15   13.68    0.41
   2  -1 -15   29.74    0.52
   2  -1 -15   43.14    0.69
  -1  -1 -12   39.20    0.68
  -1  -1 -12   46.64    0.40
  -1  -1 -12   57.97    0.66
  -1  -1 -12   59.99    0.67
  -1   2 -12   70.86    0.69
  -1   2 -12   66.50    0.84
  -1   2 -12  117.11    1.16
  -1   2 -12  129.27    0.94
  -1   2 -12  141.74    1.00
  -1   2 -12  137.80    0.81
   1  -2  12   81.29    0.99
   1  -2  12   35.90    0.50
   1  -2  12   77.64    0.76
   1   1  12   59.76    0.69
   1   1  12   93.10    0.76
   1   1  12  111.08    1.15
   2  -1 -12   40.45    0.59
   2  -1 -12   71.19    0.74
   2  -1 -12   35.64    0.57
   2  -1 -12  120.29    0.96
  -2   1   9    0.52    0.08
  -2   1   9    1.36    0.17
  -2   1   9    1.39    0.15
  -1  -1  -9    0.33    0.10
  -1  -1  -9    0.32    0.15
  -1  -1  -9    1.24    0.09
  -1  -1  -9    0.67    0.12
  -1  -1  -9    0.37    0.08
  -1   2  -9    0.94    0.10
  -1   2  -9    1.29    0.15
  -1   2  -9    0.72    0.16
  -1   2  -9    1.45    0.15
  -1   2  -9    1.24    0.16
  -1   2  -9    0.93    0.11
  -1   2  -9    1.28    0.14
  -1   2  -9    1.56    0.11
   1  -2   9    0.40    0.10
   1  -2   9    1.41    0.15
   1  -2   9    0.58    0.12
   1  -2   9    0.55    0.08
   1  -2   9    1.42    0.14
   1  -2   9    1.18    0.14
   1   1   9    0.64    0.09
   1   1   9    1.33    0.15
   1   1   9    0.93    0.11
   1   1   9    1.51    0.17
   2  -1  -9    1.10    0.11
   2  -1  -9    0.67    0.11
   2  -1  -9    0.73    0.15
   2  -1  -9    1.15    0.16
   2  -1  -9    1.27    0.14
   2  -1  -9    2.28    0.08
   2  -1  -9    1.69    0.19
  -2   1   6   92.81    0.57
  -2   1   6  247.36    1.24
  -1  -1  -6   65.87    0.65
  -1  -1  -6  113.60    0.84
  -1  -1  -6  122.49    0.78
  -1  -1  -6   82.74    0.65
  -1   2  -6  196.76    0.84
  -1   2  -6  186.82    1.03
  -1   2  -6  195.32    1.10
  -1   2  -6  238.70    1.23
  -1   2  -6  296.84    1.33
  -1   2  -6  279.25    1.17
  -1   2  -6  273.86    1.15
  -1   2  -6  280.21    0.61
   1  -2   6   72.88    0.51
   1  -2   6  200.41    1.13
   1  -2   6  235.52    1.20
   1  -2   6   72.30    0.60
   1  -2   6  274.45    1.06
   1   1   6  105.69    0.82
   1   1   6  158.02    0.77
   1   1   6  190.92    1.11
   1   1   6  164.67    0.86
   1   1   6   85.06    0.62
   2  -1  -6  104.12    0.74
   2  -1  -6  105.14    0.60
   2  -1  -6  127.91    0.83
   2  -1  -6  207.79    1.13
   2  -1  -6  282.46    1.07
   2  -1  -6  246.80    0.72
   2  -1  -6  284.30    0.77
   2  -1  -6  279.08    1.30
  -2   1   3   87.09    0.61
  -2   1   3   53.16    0.35
  -2   1   3  174.67    0.88
  -2   1   3   96.57    0.47
  -2   1   3  157.29    0.59
  -2   1   3  142.48    0.81
  -1  -1  -3   37.76    0.41
  -1  -1  -3   65.53    0.52
  -1  -1  -3   65.97    0.53
  -1  -1  -3   42.11    0.43
  -1   2  -3  125.34    0.75
  -1   2  -3  123.58    0.71
  -1   2  -3  130.32    0.78
  -1   2  -3  171.48    0.85
  -1   2  -3  166.42    0.83
   1  -2   3  108.47    0.55
   1  -2   3  131.82    0.74
   1  -2   3  138.22    0.79
   1  -2   3  174.10    0.83
   1  -2   3  162.73    0.81
   1   1   3   50.79    0.47
   1   1   3   58.73    0.49
   1   1   3   71.01    0.54
   1   1   3   50.69    0.46
   2  -1  -3  101.31    0.67
   2  -1  -3  106.62    0.33
   2  -1  -3  148.73    0.82
   2  -1  -3  173.07    0.56
   2  -1  -3  148.53    0.65
   2  -1  -3  175.48    0.70
   2  -1  -3  165.67    0.87
  -2   1   0  309.50    1.08
  -2   1   0  360.46    1.45
  -2   1   0  307.24    1.02
  -2   1   0  484.14    2.44
  -2   1   0  347.00    1.64
  -1  -1   0   99.48    0.49
  -1  -1   0  192.21    0.65
  -1  -1   0  193.03    0.74
  -1  -1   0   99.72    0.58
  -1  -1   0  184.45    0.81
  -1  -1   0   98.98    0.60
  -1   2   0  358.50    1.12
  -1   2   0  264.41    1.02
  -1   2   0  247.35    0.97
  -1   2   0  341.36    1.12
   1  -2   0  372.18    1.76
   1  -2   0  396.81    1.70
   1  -2   0  310.55    1.07
   1  -2   0  357.09    1.15
   1  -2   0  438.94    2.29
   1  -2   0  426.48    1.91
   1   1   0  141.28    0.58
   1   1   0  131.93    0.55
   1   1   0  137.31    0.72
   1   1   0  139.00    0.71
   2  -1   0  323.83    1.09
   2  -1   0  419.28    1.81
   2  -1   0  348.50    1.02
   2  -1   0  387.37    1.75
   2  -1   0  471.39    2.27
  -2   1  -3   87.78    0.64
  -2   1  -3  151.21    0.75
  -2   1  -3  134.72    0.72
  -2   1  -3  165.70    0.72
  -2   1  -3  176.40    0.87
  -2   1  -3  159.22    0.84
  -1  -1   3   77.44    0.59
  -1  -1   3  118.06    0.58
  -1  -1   3   48.92    0.48
  -1  -1   3   97.05    0.54
  -1  -1   3    0.05    0.04
  -1  -1   3  112.12    0.60
  -1   2   3  128.67    0.60
  -1   2   3   56.49    0.51
  -1   2   3   78.95    0.51
  -1   2   3  161.30    0.73
   1  -2  -3  153.48    0.66
   1  -2  -3   71.08    0.56
   1  -2  -3   64.06    0.52
   1  -2  -3  104.39    0.61
   1  -2  -3  151.71    0.74
   1  -2  -3  171.58    0.85
   1   1  -3   50.31    0.18
   1   1  -3  116.83    0.43
   1   1  -3   67.15    0.54
   1   1  -3  119.06    0.59
   1   1  -3   62.44    0.53
   1   1  -3   64.98    0.47
   1   1  -3   49.25    0.40
   2  -1   3   88.12    0.63
   2  -1   3  126.62    0.70
   2  -1   3  172.09    0.74
   2  -1   3  162.08    0.84
   2  -1   3  155.70    0.81
  -2   1  -6   99.14    0.77
  -2   1  -6  251.55    1.02
  -2   1  -6  214.78    1.16
  -2   1  -6  291.18    1.27
  -2   1  -6  265.05    1.19
  -2   1  -6  238.37    1.14
  -1  -1   6  124.22    0.89
  -1  -1   6  153.11    0.95
  -1  -1   6  216.85    0.95
  -1  -1   6  110.79    0.83
  -1  -1   6  259.54    0.65
  -1  -1   6  117.93    0.43
  -1  -1   6  220.45    0.93
  -1   2   6  124.31    0.56
  -1   2   6   74.54    0.68
  -1   2   6  179.99    0.96
  -1   2   6   84.51    0.46
  -1   2   6  273.45    0.83
   1  -2  -6  248.56    0.79
   1  -2  -6  101.74    0.78
   1  -2  -6  225.18    0.72
   1  -2  -6  126.92    0.68
   1  -2  -6  169.07    0.80
   1  -2  -6  245.14    1.24
   1   1  -6   77.65    0.29
   1   1  -6  144.81    0.95
   1   1  -6  235.55    1.00
   1   1  -6  101.03    0.79
   1   1  -6  253.46    1.23
   1   1  -6  161.70    0.73
   1   1  -6  109.43    0.59
   1   1  -6  244.04    0.97
   2  -1   6   91.42    0.74
   2  -1   6  169.69    0.85
   2  -1   6  125.51    0.35
   2  -1   6  267.81    1.23
   2  -1   6  256.24    1.12
   2  -1   6  191.33    0.97
  -2   1  -9    0.43    0.09
  -2   1  -9    1.85    0.15
  -2   1  -9    0.47    0.16
  -2   1  -9    1.18    0.14
  -2   1  -9    3.81    0.28
  -2   1  -9    1.15    0.14
  -2   1  -9    1.20    0.14
  -1  -1   9    0.94    0.14
  -1  -1   9    0.90    0.14
  -1  -1   9    0.54    0.09
  -1  -1   9    1.41    0.12
  -1   2   9    0.44    0.09
  -1   2   9    1.25    0.14
   1  -2  -9    1.78    0.09
   1  -2  -9    0.71    0.16
   1  -2  -9    1.22    0.13
   1  -2  -9    1.98    0.20
   1  -2  -9    1.10    0.14
   1  -2  -9    0.99    0.12
   1  -2  -9    0.48    0.07
   1  -2  -9    1.49    0.20
   1   1  -9    0.48    0.06
   1   1  -9    0.88    0.11
   1   1  -9    1.06    0.19
   1   1  -9    1.49    0.12
   1   1  -9    0.57    0.12
   1   1  -9    1.16    0.17
   1   1  -9    1.30    0.11
   1   1  -9    1.11    0.11
   1   1  -9    1.47    0.16
   2  -1   9    0.73    0.15
   2  -1   9    0.75    0.12
   2  -1   9    7.31    0.27
   2  -1   9    0.87    0.14
  -2   1 -12   40.88    0.66
  -2   1 -12  125.31    0.85
  -2   1 -12   95.19    1.07
  -2   1 -12  112.01    0.95
  -2   1 -12  113.58    0.97
  -1  -1  12   60.77    0.85
  -1  -1  12   66.63    0.82
  -1  -1  12   78.89    0.90
  -1   2  12   49.53    0.74
  -1   2  12  100.61    0.99
  -1   2  12  123.44    1.15
   1  -2 -12   46.38    0.72
   1  -2 -12  125.12    0.52
   1  -2 -12  124.33    0.92
   1  -2 -12   76.79    0.82
   1  -2 -12   51.11    0.49
   1  -2 -12   36.98    0.42
   1   1 -12   45.77    0.47
   1   1 -12   39.24    0.58
   1   1 -12  121.55    1.03
   1   1 -12   93.37    0.60
   1   1 -12  111.28    0.64
   1   1 -12  131.49    0.99
   2  -1  12   77.64    0.93
   2  -1  12  124.79    1.21
   2  -1  12  116.44    0.77
  -2   1 -15   16.61    0.49
  -2   1 -15   34.40    0.75
  -2   1 -15   36.49    0.64
  -2   1 -15   43.96    0.68
  -1  -1  15   21.32    0.60
  -1  -1  15   23.23    0.57
  -1  -1  15   34.49    0.68
  -1   2  15   35.64    0.68
  -1   2  15   44.24    0.81
   1  -2 -15   16.77    0.51
   1  -2 -15   20.73    0.34
   1  -2 -15   22.68    0.37
   1   1 -15   20.64    0.38
   1   1 -15   44.02    0.74
   1   1 -15   39.86    0.39
   1   1 -15   29.34    0.36
   2  -1  15   25.53    0.63
   2  -1  15   45.85    0.87
  -2   1 -18   81.52    1.14
  -2   1 -18  159.80    1.78
  -2   1 -18  203.97    1.52
  -1  -1  18   96.38    1.36
  -1  -1  18   99.62    1.22
  -1   2  18  141.58    1.42
  -1   2  18  209.37    1.96
   1  -2 -18   82.09    1.20
   1  -2 -18  172.88    0.91
   1   1 -18  199.20    1.73
   2  -1  18  107.86    1.39
   2  -1  18  203.24    2.02
  -2   1 -21   35.74    0.93
  -2   1 -21   56.67    1.27
  -2   1 -21   77.15    1.04
  -1  -1  21   33.20    0.81
  -1   2  21   45.90    0.91
  -1   2  21   74.03    1.39
   1  -2 -21   31.83    0.92
   1  -2 -21   59.31    1.17
   1   1 -21   74.00    1.23
   2  -1  21   39.37    1.03
  -2   0  19   60.67    1.05
  -2   2 -19   60.59    0.96
  -2   2 -19   94.11    1.44
  -2   2 -19  123.64    1.25
   0  -2 -19   50.51    1.04
   0  -2 -19   70.35    0.82
   0   2  19   70.60    0.98
   0   2  19  102.28    1.50
   2  -2  19   60.66    1.17
   2   0 -19   68.17    0.96
   2   0 -19  103.20    1.22
  -2   0  16  247.51    1.92
  -2   2 -16  223.62    1.64
  -2   2 -16  339.12    2.40
  -2   2 -16  401.92    2.06
   0  -2 -16  184.62    1.73
   0  -2 -16  188.42    1.21
   0  -2 -16  229.76    1.38
   0   2  16  166.90    1.24
   0   2  16  298.33    1.80
   0   2  16  387.23    2.53
   2  -2  16  247.70    2.02
   2   0 -16  151.17    1.13
   2   0 -16  207.65    1.55
   2   0 -16  416.88    2.13
  -2   0  13  158.11    1.38
  -2   0  13  175.09    1.45
  -2   2 -13  115.44    1.06
  -2   2 -13  159.23    1.27
  -2   2 -13  202.84    1.65
  -2   2 -13  223.27    1.40
  -2   2 -13  255.16    1.52
  -2   2 -13  235.77    1.23
   0  -2 -13   91.65    1.09
   0  -2 -13  125.57    0.94
   0  -2 -13   95.48    0.83
   0  -2 -13   92.38    0.82
   0   2  13  109.63    1.21
   0   2  13   79.95    0.74
   0   2  13  174.00    1.26
   0   2  13  211.55    1.65
   2  -2  13  154.81    1.43
   2  -2  13  195.54    1.00
   2  -2  13  166.60    0.87
   2   0 -13   71.97    0.70
   2   0 -13   80.80    0.80
   2   0 -13  233.15    1.38
  -2   0  10  564.38    2.32
  -2   0  10  565.64    2.34
  -2   0  10  706.99    2.42
  -2   2 -10  463.88    1.90
  -2   2 -10  782.42    2.39
  -2   2 -10  787.54    2.86
  -2   2 -10  923.53    2.60
  -2   2 -10 1045.00    4.74
   0  -2 -10  361.88    1.92
   0  -2 -10  557.52    1.77
   0  -2 -10  353.98    1.45
   0  -2 -10  331.31    1.45
   0   2  10  360.27    1.92
   0   2  10  281.73    1.13
   0   2  10  718.95    2.67
   0   2  10  656.90    1.41
   0   2  10  708.82    1.59
   2  -2  10  293.22    1.50
   2  -2  10  597.44    2.47
   2  -2  10  445.16    1.42
   2  -2  10  892.25    2.96
   2  -2  10  816.00    2.13
   2   0 -10  313.91    1.22
   2   0 -10  918.50    3.22
   2   0 -10  903.46    2.76
   2   0 -10  283.52    0.82
   2   0 -10  313.59    0.82
   2   0 -10  902.45    2.68
  -2   0   7  140.74    1.02
  -2   0   7  109.11    0.91
  -2   0   7  149.06    0.98
  -2   2  -7  110.58    0.82
  -2   2  -7  164.98    1.01
  -2   2  -7  159.88    1.10
  -2   2  -7  214.22    1.19
  -2   2  -7  201.41    1.11
  -2   2  -7  195.65    1.11
   0  -2  -7   64.44    0.70
   0  -2  -7   68.88    0.73
   0  -2  -7   67.68    0.60
   0  -2  -7   64.68    0.60
   0   2   7   60.14    0.68
   0   2   7   61.02    0.38
   0   2   7  130.53    0.97
   0   2   7   88.35    0.61
   0   2   7  101.69    0.67
   2  -2   7   58.21    0.60
   2  -2   7  133.23    1.01
   2  -2   7   51.74    0.45
   2  -2   7  184.78    1.11
   2  -2   7  166.92    0.96
   2  -2   7  189.22    1.02
   2   0  -7   57.29    0.38
   2   0  -7   88.73    0.81
   2   0  -7  168.37    0.74
   2   0  -7  105.47    0.88
   2   0  -7  180.33    1.04
   2   0  -7   53.31    0.39
   2   0  -7   62.30    0.41
   2   0  -7  182.24    1.07
  -2   0   4  702.27    1.96
  -2   0   4  528.69    2.52
  -2   0   4  444.98    1.05
  -2   0   4  860.06    2.89
  -2   0   4  740.61    4.17
  -2   2  -4  830.87    4.29
  -2   2  -4 1007.00    4.01
  -2   2  -4 1277.00    4.36
  -2   2  -4 1248.00    5.12
  -2   2  -4 1292.00    6.01
   0  -2  -4  494.05    1.64
   0  -2  -4  491.89    1.92
   0  -2  -4  459.76    1.50
   0   2   4  711.67    2.35
   0   2   4  227.47    1.13
   0   2   4  449.08    1.40
   2  -2   4  523.95    1.58
   2  -2   4  658.53    3.49
   2  -2   4  759.27    3.71
   2  -2   4  956.68    4.02
   2  -2   4 1027.00    3.30
   2  -2   4 1125.00    4.26
   2   0  -4  937.80    3.13
   2   0  -4  385.32    1.45
   2   0  -4  721.12    1.96
   2   0  -4  583.14    1.79
   2   0  -4  355.11    1.10
   2   0  -4  526.65    2.40
  -2   0   1  227.45    0.87
  -2   0   1  180.71    0.48
  -2   0   1  193.16    0.88
  -2   0   1  153.22    0.46
  -2   0   1  187.87    0.86
  -2   0   1  167.32    0.79
  -2   0   1  223.61    0.91
  -2   2  -1  327.47    1.21
  -2   2  -1  269.32    1.02
  -2   2  -1  444.56    1.57
  -2   2  -1  417.08    1.34
  -2   2  -1  404.99    1.34
  -2   2  -1  363.54    1.68
   0  -2  -1  194.90    0.89
   0  -2  -1  193.67    0.93
   0  -2  -1  188.65    0.91
   0  -2  -1  187.25    0.91
   0   2   1  136.06    0.76
   0   2   1  148.53    0.50
   0   2   1  164.06    0.84
   2  -2   1  282.70    1.11
   2  -2   1  317.54    1.09
   2  -2   1  402.78    1.32
   2  -2   1  420.79    1.37
   2  -2   1  290.83    0.94
   2   0  -1  238.47    0.88
   2   0  -1  157.96    0.84
   2   0  -1  217.95    0.92
   2   0  -1  173.88    0.83
   2   0  -1  209.34    0.90
  -2   0  -2  439.92    1.23
  -2   0  -2  449.86    1.88
  -2   0  -2  382.29    1.32
  -2   0  -2  413.50    2.20
  -2   2   2  505.68    1.47
  -2   2   2  361.61    1.23
  -2   2   2  255.33    0.91
  -2   2   2  679.88    1.80
  -2   2   2  792.37    2.67
  -2   2   2  691.46    2.82
  -2   2   2  628.11    2.19
   0  -2   2  470.46    2.49
   0  -2   2  536.93    1.50
   0  -2   2  394.16    1.29
   0   2  -2  518.10    2.07
   0   2  -2  289.02    1.02
   0   2  -2  533.44    2.93
   0   2  -2  468.57    1.45
   0   2  -2  359.70    1.25
   2  -2  -2  645.32    3.57
   2  -2  -2  560.27    1.78
   2  -2  -2  828.94    3.08
   2  -2  -2  851.76    3.54
   2  -2  -2  744.16    2.50
   2   0   2  281.85    1.12
   2   0   2  444.89    2.32
   2   0   2  280.41    0.80
   2   0   2  440.02    1.44
   2   0   2  283.33    1.14
  -2   0  -5  133.62    0.91
  -2   0  -5  339.57    1.03
  -2   0  -5  260.07    1.21
  -2   0  -5  328.04    1.34
  -2   0  -5  236.08    1.16
  -2   2   5  233.69    1.02
  -2   2   5  119.95    0.78
  -2   2   5  459.14    1.85
  -2   2   5  393.30    0.93
  -2   2   5  219.36    0.69
   0  -2   5  122.48    0.31
   0  -2   5  284.42    1.30
   0  -2   5  160.62    0.93
   0  -2   5  369.97    1.41
   0  -2   5  130.32    0.88
   0  -2   5  431.25    1.31
   0  -2   5   14.36    0.25
   0  -2   5  390.49    1.17
   0   2  -5  234.75    1.16
   0   2  -5  369.24    1.43
   0   2  -5  372.06    1.33
   0   2  -5  286.34    1.14
   2  -2  -5  352.91    1.27
   2  -2  -5  226.05    1.05
   2  -2  -5  234.22    0.94
   2  -2  -5  175.82    0.83
   2  -2  -5  480.21    2.08
   2  -2  -5  498.61    2.10
   2  -2  -5  471.45    1.69
   2   0   5  188.46    1.07
   2   0   5  308.60    0.99
   2   0   5  349.27    1.41
   2   0   5  330.38    1.32
   2   0   5  223.75    1.09
  -2   0  -8  255.41    1.46
  -2   0  -8  737.43    2.28
  -2   0  -8  476.68    1.97
  -2   0  -8  742.75    2.42
  -2   0  -8  620.91    2.03
  -2   0  -8  476.68    1.81
  -2   2   8  248.21    1.29
  -2   2   8  720.32    2.40
  -2   2   8  822.17    3.20
  -2   2   8  726.43    2.49
   0  -2   8  508.26    2.08
   0  -2   8  284.60    1.37
   0  -2   8  655.91    2.16
   0  -2   8  292.68    1.47
   0  -2   8  779.39    1.90
   0  -2   8  273.06    0.93
   0   2  -8  758.21    2.25
   0   2  -8  760.84    2.37
   0   2  -8  849.19    2.63
   0   2  -8  808.49    3.43
   0   2  -8  669.33    1.84
   2  -2  -8  610.32    3.22
   2  -2  -8  359.99    1.53
   2  -2  -8  614.01    1.79
   2  -2  -8  671.32    2.24
   2  -2  -8  726.36    2.02
   2  -2  -8  803.97    2.51
   2  -2  -8  854.06    3.14
   2  -2  -8  852.74    2.64
   2   0   8  350.12    1.68
   2   0   8  449.14    1.16
   2   0   8  511.86    1.88
   2   0   8  708.32    2.42
   2   0   8  678.12    1.98
   2   0   8  360.36    1.45
  -2   0 -11   38.37    0.65
  -2   0 -11  109.49    0.53
  -2   0 -11   81.33    0.82
  -2   2  11   49.36    0.67
  -2   2  11  106.55    1.05
  -2   2  11  131.10    1.07
   0  -2  11   73.81    0.92
   0  -2  11   44.43    0.62
   0  -2  11   61.14    0.75
   0   2 -11   90.90    0.58
   0   2 -11   54.44    0.69
   0   2 -11  118.10    1.07
   0   2 -11  128.02    0.89
   0   2 -11  120.07    0.84
   0   2 -11  123.94    0.73
   2  -2 -11  106.73    0.78
   2  -2 -11  101.22    0.87
   2  -2 -11  112.19    1.00
   2  -2 -11   80.38    0.48
   2  -2 -11   61.09    0.44
   2   0  11   71.79    0.81
   2   0  11  112.45    1.12
   2   0  11  110.81    0.81
  -2   0 -14  288.96    1.98
  -2   0 -14  527.55    2.23
  -2   0 -14  593.87    2.42
  -2   2  14  592.54    2.76
  -2   2  14  783.94    3.07
   0  -2  14  437.45    2.52
   0  -2  14  505.89    2.35
   0   2 -14  558.07    1.71
   0   2 -14  755.15    3.08
   0   2 -14  753.84    2.20
   0   2 -14  712.95    2.22
   0   2 -14  809.35    2.22
   2  -2 -14  332.56    2.01
   2  -2 -14  688.11    2.04
   2  -2 -14  688.14    1.29
   2  -2 -14  293.15    0.88
   2   0  14  443.12    2.26
   2   0  14  729.09    3.28
   2   0  14  694.88    1.68
  -2   0 -17   23.35    0.66
  -2   0 -17   42.16    0.92
  -2   0 -17   50.45    0.79
  -2   2  17   42.62    0.84
  -2   2  17   62.82    1.04
   0  -2  17   32.33    0.81
   0  -2  17   21.72    0.57
   0  -2  17   46.75    0.82
   0   2 -17   45.02    0.58
   0   2 -17   58.45    0.98
   0   2 -17   47.70    0.72
   0   2 -17   52.55    0.65
   2  -2 -17   21.05    0.60
   2   0  17   32.13    0.74
   2   0  17   55.48    1.06
  -2   0 -20  135.37    1.66
  -2   0 -20  225.66    2.28
  -2   0 -20  277.54    1.87
  -2   2  20  200.28    1.89
   0  -2  20  158.40    1.91
   0  -2  20    0.02    0.30
   0   2 -20  285.84    2.34
   0   2 -20  205.07    1.15
   2  -2 -20  116.72    1.46
   2  -2 -20  275.29    2.16
   2   0  20  165.40    1.74
   2   0  20  284.05    2.58
  -3   2  19    4.17    0.39
  -2  -1 -19    2.92    0.41
  -2  -1 -19    2.83    0.40
  -2  -1 -19    5.99    0.50
  -1   3 -19    5.85    0.55
  -1   3 -19    4.61    0.46
   1  -3  19    1.78    0.40
   2   1  19    2.56    0.38
   2   1  19    3.68    0.45
   3  -2 -19    1.77    0.33
  -3   2  16   38.67    0.83
  -2  -1 -16   22.76    0.68
  -2  -1 -16   33.73    0.69
  -1   3 -16   47.49    0.57
  -1   3 -16   50.87    0.94
  -1   3 -16   56.17    0.80
   1  -3  16   34.37    0.84
   1  -3  16   38.90    0.74
   2   1  16   28.63    0.64
   2   1  16   45.92    0.96
   3  -2 -16   20.03    0.56
   3  -2 -16   48.01    0.71
   3  -2 -16   54.09    0.78
  -3   2  13    9.37    0.40
  -2  -1 -13    4.52    0.30
  -2  -1 -13    5.47    0.39
  -2  -1 -13    6.82    0.32
  -1   3 -13   10.08    0.26
  -1   3 -13   11.12    0.43
  -1   3 -13   12.67    0.41
  -1   3 -13   12.86    0.40
   1  -3  13    8.26    0.40
   1  -3  13    5.83    0.32
   2   1  13    6.48    0.30
   2   1  13   10.67    0.43
   2   1  13   12.36    0.41
   3  -2 -13    9.78    0.33
   3  -2 -13   11.40    0.18
  -3   2  10  128.96    0.95
  -3   2  10    0.13    0.11
  -3   2  10  281.54    1.77
  -2  -1 -10  104.79    1.10
  -2  -1 -10  164.91    1.22
  -2  -1 -10  142.17    1.15
  -1   3 -10  266.58    1.07
  -1   3 -10  277.59    1.73
  -1   3 -10  322.27    1.63
   1  -3  10  101.54    0.67
   1  -3  10  217.09    1.57
   1  -3  10  115.34    1.02
   1  -3  10  154.15    0.92
   2   1  10  176.09    1.15
   2   1  10  232.63    1.62
   3  -2 -10  216.94    1.33
   3  -2 -10  147.36    1.02
   3  -2 -10  194.88    1.30
   3  -2 -10  280.76    1.40
   3  -2 -10  314.64    1.05
   3  -2 -10  308.68    1.04
  -3   2   7   35.39    0.44
  -3   2   7  171.40    1.23
  -3   2   7  163.92    1.21
  -2  -1  -7   54.38    0.70
  -2  -1  -7   84.33    0.85
  -2  -1  -7   64.54    0.32
  -2  -1  -7   95.92    0.86
  -2  -1  -7   70.80    0.75
  -1   3  -7  103.17    0.95
  -1   3  -7  107.92    0.96
  -1   3  -7  145.31    1.12
  -1   3  -7  172.79    1.21
  -1   3  -7  180.30    1.15
  -1   3  -7  168.86    1.09
   1  -3   7   49.92    0.42
   1  -3   7  131.52    1.06
   1  -3   7  141.58    1.10
   1  -3   7   50.63    0.63
   1  -3   7  166.94    1.00
   1  -3   7  125.51    0.87
   2   1   7   73.64    0.82
   2   1   7  113.30    0.51
   2   1   7  122.05    1.03
   2   1   7  114.01    0.90
   2   1   7   74.70    0.75
   3  -2  -7  125.70    0.96
   3  -2  -7  103.57    0.75
   3  -2  -7   81.16    0.76
   3  -2  -7   57.69    0.46
   3  -2  -7  145.72    1.13
   3  -2  -7  161.03    0.82
   3  -2  -7  175.20    0.86
   3  -2  -7  189.29    0.89
   3  -2  -7  179.47    1.26
  -3   2   4  216.02    1.18
  -3   2   4  132.50    0.77
  -3   2   4  384.51    1.60
  -3   2   4  272.73    1.00
  -3   2   4  322.97    1.08
  -3   2   4  316.31    1.50
  -2  -1  -4  118.17    0.89
  -2  -1  -4  191.39    1.05
  -2  -1  -4  124.30    0.62
  -2  -1  -4  201.94    1.16
  -2  -1  -4  136.01    0.96
  -1   3  -4  234.23    1.28
  -1   3  -4  241.85    1.19
  -1   3  -4  278.24    1.40
  -1   3  -4  336.71    1.48
  -1   3  -4  335.61    1.46
   1  -3   4  252.62    0.93
   1  -3   4  296.88    1.33
   1  -3   4  309.81    1.46
   1  -3   4  353.68    1.45
   1  -3   4  310.11    1.37
   2   1   4  176.45    1.07
   2   1   4  211.15    0.89
   2   1   4  174.36    1.01
   2   1   4  211.44    1.18
   2   1   4  175.45    1.07
   3  -2  -4  256.05    1.30
   3  -2  -4  286.95    0.84
   3  -2  -4  334.15    1.51
   3  -2  -4  272.51    0.63
   3  -2  -4  363.26    1.33
   3  -2  -4  399.36    1.37
   3  -2  -4  379.48    1.62
  -3   2   1   33.97    0.46
  -3   2   1   23.83    0.34
  -3   2   1   48.42    0.49
  -3   2   1   23.09    0.26
  -3   2   1   43.72    0.48
  -3   2   1   45.80    0.49
  -3   2   1   36.52    0.46
  -2  -1  -1   14.19    0.26
  -2  -1  -1   19.45    0.27
  -2  -1  -1   21.66    0.31
  -2  -1  -1   13.58    0.25
  -2  -1  -1   19.80    0.36
  -2  -1  -1   14.06    0.30
  -1   3  -1   30.98    0.43
  -1   3  -1   28.00    0.41
  -1   3  -1   35.64    0.47
  -1   3  -1   38.34    0.49
   1  -3   1   36.90    0.37
   1  -3   1   27.25    0.42
   1  -3   1   37.44    0.49
   1  -3   1   37.56    0.48
   1  -3   1   39.95    0.34
   2   1   1   16.79    0.29
   2   1   1   16.32    0.25
   2   1   1   17.29    0.33
   2   1   1   16.63    0.33
   3  -2  -1   34.66    0.47
   3  -2  -1   32.16    0.45
   3  -2  -1   44.60    0.36
   3  -2  -1   44.25    0.50
   3  -2  -1   44.77    0.50
   3  -2  -1   50.98    0.53
  -3   2  -2  155.56    0.97
  -3   2  -2  133.23    0.78
  -3   2  -2  151.64    0.61
  -3   2  -2  186.73    1.06
  -3   2  -2  185.31    1.07
  -3   2  -2  104.12    0.73
  -2  -1   2   88.88    0.52
  -2  -1   2   90.15    0.74
  -2  -1   2  101.99    0.57
  -2  -1   2   62.64    0.61
  -2  -1   2   82.35    0.65
  -2  -1   2   62.19    0.56
  -1   3   2  131.95    0.78
  -1   3   2   75.82    0.70
  -1   3   2   62.09    0.63
  -1   3   2  101.20    0.76
  -1   3   2  143.55    0.90
   1  -3  -2   88.91    0.75
   1  -3  -2  112.99    0.37
   1  -3  -2   86.38    0.74
   1  -3  -2  117.68    0.83
   1  -3  -2  129.27    0.88
   1  -3  -2  138.64    0.83
   2   1  -2   75.04    0.48
   2   1  -2   71.42    0.32
   2   1  -2   82.48    0.70
   2   1  -2   64.95    0.60
   2   1  -2   72.83    0.63
   3  -2   2  124.24    0.88
   3  -2   2  128.03    0.89
   3  -2   2  191.45    0.69
   3  -2   2  177.28    1.05
   3  -2   2  196.99    1.09
  -3   2  -5    1.60    0.14
  -3   2  -5    1.81    0.18
  -3   2  -5    1.88    0.14
  -3   2  -5    2.67    0.17
  -3   2  -5    3.29    0.21
  -3   2  -5    1.99    0.16
  -2  -1   5    1.87    0.16
  -2  -1   5    1.99    0.12
  -2  -1   5    1.05    0.13
  -2  -1   5    0.94    0.12
  -2  -1   5    1.40    0.12
  -2  -1   5    1.47    0.12
  -1   3   5    1.27    0.11
  -1   3   5    0.82    0.11
  -1   3   5    1.43    0.12
  -1   3   5    0.77    0.11
  -1   3   5    2.45    0.20
   1  -3  -5    1.26    0.16
   1  -3  -5    1.16    0.15
   1  -3  -5    1.24    0.16
   1  -3  -5    1.26    0.12
   1  -3  -5    1.69    0.20
   2   1  -5    1.18    0.07
   2   1  -5    1.15    0.15
   2   1  -5    1.92    0.10
   2   1  -5    0.88    0.12
   2   1  -5    0.94    0.11
   2   1  -5    0.99    0.11
   3  -2   5    0.84    0.14
   3  -2   5    1.43    0.12
   3  -2   5    1.88    0.12
   3  -2   5    1.95    0.16
   3  -2   5    1.60    0.17
  -3   2  -8  128.63    1.07
  -3   2  -8  241.84    1.31
  -3   2  -8  202.37    1.37
  -3   2  -8  279.63    1.48
  -3   2  -8  262.92    1.47
  -3   2  -8  247.42    1.46
  -2  -1   8  146.62    1.17
  -2  -1   8  118.20    1.07
  -2  -1   8  197.27    1.16
  -1   3   8   85.20    0.91
  -1   3   8  192.12    1.25
  -1   3   8  101.97    0.68
  -1   3   8  178.77    1.01
   1  -3  -8  119.22    0.87
   1  -3  -8  121.14    0.90
   2   1  -8   88.09    0.37
   2   1  -8  196.27    0.55
   2   1  -8   90.11    0.46
   2   1  -8  216.92    1.03
   2   1  -8  223.49    1.38
   2   1  -8  103.43    0.72
   2   1  -8  105.26    0.71
   3  -2   8   87.42    0.89
   3  -2   8  159.80    1.08
   3  -2   8  175.29    1.30
   3  -2   8   98.86    0.50
   3  -2   8  256.71    1.43
  -3   2 -11   54.91    0.77
  -3   2 -11  123.52    1.01
  -3   2 -11   99.25    1.11
  -3   2 -11  126.24    1.12
  -3   2 -11  121.80    1.11
  -2  -1  11   32.83    0.63
  -2  -1  11   67.85    0.90
  -2  -1  11  101.75    0.92
  -1   3  11   46.37    0.76
  -1   3  11  109.93    1.09
   1  -3 -11   54.00    0.82
   1  -3 -11   19.21    0.47
   1  -3 -11   57.22    0.65
   1  -3 -11   53.53    0.63
   2   1 -11   50.54    0.36
   2   1 -11  117.86    0.54
   2   1 -11   49.03    0.49
   2   1 -11  117.73    0.90
   2   1 -11   55.13    0.52
   2   1 -11   78.45    0.60
   3  -2  11   84.52    1.02
   3  -2  11  127.31    1.20
   3  -2  11   25.91    0.52
  -3   2 -14  128.70    1.30
  -3   2 -14  222.35    1.88
  -3   2 -14  279.90    1.82
  -2  -1  14  164.51    1.53
  -2  -1  14  188.88    1.64
  -1   3  14  135.83    1.43
  -1   3  14  217.51    1.66
  -1   3  14  266.16    1.92
   1  -3 -14  133.39    1.43
   1  -3 -14  143.17    1.04
   1  -3 -14  122.01    0.99
   2   1 -14  156.66    0.73
   2   1 -14  277.98    1.61
   2   1 -14  132.16    0.76
   2   1 -14  250.81    1.02
   3  -2  14  187.19    1.68
   3  -2  14  287.66    2.07
  -3   2 -17   22.59    0.64
  -3   2 -17   41.08    0.95
  -3   2 -17   52.07    0.89
  -2  -1  17   26.21    0.71
  -2  -1  17   39.00    0.87
  -1   3  17   37.51    0.78
  -1   3  17   49.79    0.99
   1  -3 -17   24.60    0.73
   1  -3 -17   25.21    0.50
   2   1 -17   51.59    0.83
   3  -2  17   33.10    0.84
  -3   2 -20   26.16    0.83
  -3   2 -20   38.21    1.07
  -3   2 -20   51.93    0.98
  -2  -1  20   26.49    0.77
  -1   3  20   34.97    0.82
  -1   3  20   44.78    1.11
   1  -3 -20   25.20    0.85
   1  -3 -20    7.95    0.42
   2   1 -20   29.63    1.24
   3  -2  20   26.97    0.93
  -3   1  20   29.14    0.81
  -2   3 -20   44.23    1.09
  -2   3 -20   50.15    0.92
  -1  -2 -20   28.13    0.90
  -1  -2 -20   28.07    0.73
   1   2  20   43.10    1.14
   2  -3  20   25.33    0.92
  -3   1  17   36.25    0.84
  -2   3 -17   39.95    0.69
  -2   3 -17   46.94    0.99
  -2   3 -17   60.30    0.91
  -1  -2 -17   25.79    0.75
  -1  -2 -17   28.60    0.64
   1   2  17   24.89    0.57
   1   2  17   46.31    1.00
   2  -3  17   32.97    0.86
   2  -3  17   45.94    0.71
   3  -1 -17   18.34    0.52
   3  -1 -17   36.17    0.71
   3  -1 -17   54.53    0.77
  -3   1  14  211.39    1.78
  -2   3 -14  212.66    1.38
  -2   3 -14  254.90    1.99
  -2   3 -14  292.72    1.92
  -2   3 -14  315.20    1.85
  -1  -2 -14  130.98    1.43
  -1  -2 -14  140.95    1.21
  -1  -2 -14  138.37    1.20
   1   2  14  125.83    0.98
   1   2  14  196.08    1.30
   1   2  14  240.73    1.94
   2  -3  14  201.33    1.78
   2  -3  14  190.27    1.26
   3  -1 -14  100.29    0.98
   3  -1 -14  166.44    1.37
   3  -1 -14  289.87    1.47
  -3   1  11  101.76    1.11
  -3   1  11  114.62    1.14
  -2   3 -11   95.41    0.85
  -2   3 -11  112.70    1.18
  -2   3 -11  134.14    1.11
  -2   3 -11  139.59    1.15
  -1  -2 -11   49.96    0.79
  -1  -2 -11   71.88    0.57
  -1  -2 -11   56.73    0.73
  -1  -2 -11   53.50    0.70
   1   2  11   60.75    0.88
   1   2  11   56.54    0.57
   1   2  11   98.18    1.10
   1   2  11   88.26    0.74
   2  -3  11   36.65    0.57
   2  -3  11   91.55    1.07
   2  -3  11   53.08    0.64
   2  -3  11   99.35    0.82
   3  -1 -11   63.86    0.80
   3  -1 -11   65.62    0.62
   3  -1 -11  135.52    0.82
   3  -1 -11  126.13    1.22
   3  -1 -11  128.69    0.60
   3  -1 -11   52.85    0.37
  -3   1   8  142.92    0.72
  -3   1   8  182.13    1.32
  -3   1   8  181.01    1.32
  -3   1   8  213.41    1.40
  -2   3  -8  198.05    1.10
  -2   3  -8  194.13    1.30
  -2   3  -8  211.23    1.43
  -2   3  -8  275.54    1.53
  -2   3  -8  269.83    1.45
  -2   3  -8  266.91    1.47
  -1  -2  -8   96.40    0.97
  -1  -2  -8  117.78    0.95
  -1  -2  -8   95.46    0.87
   1   2   8  112.47    1.04
   1   2   8  129.30    0.72
   1   2   8  179.35    1.32
   1   2   8  150.31    0.99
   2  -3   8   83.78    0.72
   2  -3   8  194.98    1.37
   2  -3   8   71.40    0.69
   2  -3   8  239.18    1.27
   3  -1  -8  119.63    1.01
   3  -1  -8  165.04    0.76
   3  -1  -8  112.51    1.00
   3  -1  -8  241.77    0.78
   3  -1  -8  257.27    1.24
   3  -1  -8  204.14    0.88
   3  -1  -8  197.07    0.85
   3  -1  -8  237.84    1.48
  -3   1   5    0.63    0.07
  -3   1   5    2.78    0.18
  -3   1   5    1.30    0.13
  -3   1   5    0.80    0.09
  -3   1   5    2.06    0.13
  -3   1   5    1.93    0.15
  -2   3  -5    2.44    0.21
  -2   3  -5    1.64    0.14
  -2   3  -5    1.86    0.19
  -2   3  -5    2.93    0.20
  -2   3  -5    2.01    0.16
  -1  -2  -5    0.95    0.12
  -1  -2  -5    0.87    0.13
  -1  -2  -5    0.74    0.13
  -1  -2  -5    0.91    0.11
   1   2   5    0.95    0.12
   1   2   5    0.83    0.11
   1   2   5    1.00    0.13
   2  -3   5    1.28    0.15
   2  -3   5    2.26    0.15
   2  -3   5    1.55    0.19
   2  -3   5    1.75    0.21
   3  -1  -5    1.82    0.16
   3  -1  -5    0.68    0.10
   3  -1  -5    2.20    0.20
   3  -1  -5    2.09    0.13
   3  -1  -5    1.79    0.11
   3  -1  -5    2.90    0.15
   3  -1  -5    1.82    0.19
  -3   1   2   92.45    0.48
  -3   1   2  172.31    0.97
  -3   1   2  103.24    0.69
  -3   1   2  169.64    0.88
  -3   1   2  122.38    0.89
  -2   3  -2  150.70    0.97
  -2   3  -2  120.68    0.86
  -2   3  -2  177.29    1.05
  -2   3  -2  181.57    0.69
  -1  -2  -2   63.05    0.57
  -1  -2  -2   98.47    0.71
  -1  -2  -2  105.83    0.78
  -1  -2  -2   91.36    0.75
  -1  -2  -2   62.43    0.62
   1   2   2   65.32    0.58
   1   2   2   66.75    0.64
   2  -3   2  130.13    0.82
   2  -3   2  139.87    0.95
   2  -3   2  156.72    0.89
   2  -3   2  142.12    0.93
   2  -3   2  188.85    1.07
   2  -3   2  182.54    1.06
   2  -3   2  135.63    0.60
   3  -1  -2  142.57    0.87
   3  -1  -2   98.11    0.79
   3  -1  -2  158.40    0.95
   3  -1  -2  135.61    0.84
   3  -1  -2  167.91    0.92
  -3   1  -1   23.83    0.38
  -3   1  -1   34.27    0.45
  -3   1  -1   33.01    0.32
  -3   1  -1   39.04    0.48
  -3   1  -1   36.65    0.47
  -2   3   1   36.93    0.46
  -2   3   1   23.30    0.38
  -2   3   1   19.90    0.34
  -2   3   1   39.10    0.47
  -2   3   1   48.18    0.53
  -2   3   1   45.63    0.46
  -1  -2   1   13.87    0.21
  -1  -2   1   20.97    0.29
  -1  -2   1   21.81    0.34
  -1  -2   1   13.60    0.29
  -1  -2   1   18.51    0.34
  -1  -2   1   14.90    0.30
   1   2  -1   18.13    0.27
   1   2  -1   17.01    0.29
   1   2  -1   18.88    0.31
   1   2  -1   16.90    0.32
   1   2  -1   16.36    0.32
   2  -3  -1   39.37    0.47
   2  -3  -1   28.50    0.41
   2  -3  -1   42.58    0.50
   2  -3  -1   46.08    0.52
   2  -3  -1   43.47    0.45
   3  -1   1   30.43    0.43
   3  -1   1   27.01    0.40
   3  -1   1   40.41    0.41
   3  -1   1   30.94    0.31
   3  -1   1   32.42    0.45
  -3   1  -4  186.68    1.15
  -3   1  -4  320.92    1.32
  -3   1  -4  268.19    1.22
  -3   1  -4  349.06    1.53
  -3   1  -4  302.70    1.44
  -2   3   4  269.82    1.16
  -2   3   4  139.76    0.97
  -2   3   4  266.95    1.04
  -2   3   4  159.30    0.87
  -1  -2   4  168.14    1.08
  -1  -2   4  279.64    1.20
  -1  -2   4  130.72    0.97
  -1  -2   4  259.79    1.14
  -1  -2   4  117.42    0.77
  -1  -2   4  257.83    1.02
   1   2  -4  270.81    0.96
   1   2  -4  195.64    1.11
   1   2  -4  260.79    1.17
   1   2  -4  210.49    1.11
   1   2  -4  180.68    1.00
   2  -3  -4  266.32    1.17
   2  -3  -4  211.04    1.18
   2  -3  -4  186.54    1.04
   2  -3  -4  320.20    1.32
   2  -3  -4  357.05    1.42
   2  -3  -4  357.40    1.51
   3  -1   4  205.35    1.20
   3  -1   4  261.03    1.21
   3  -1   4  301.92    0.83
   3  -1   4  351.64    1.33
   3  -1   4  314.09    1.45
   3  -1   4  316.25    1.44
  -3   1  -7   64.29    0.76
  -3   1  -7  163.64    0.95
  -3   1  -7  114.80    1.00
  -3   1  -7  122.14    1.00
  -3   1  -7  158.11    1.08
  -3   1  -7  159.63    1.13
  -3   1  -7  129.84    1.03
  -2   3   7   90.82    0.67
  -2   3   7   53.00    0.66
  -2   3   7  160.21    0.97
  -2   3   7  176.40    0.78
  -2   3   7   57.98    0.45
  -1  -2   7   96.41    0.92
  -1  -2   7   83.00    0.83
  -1  -2   7  129.84    0.91
  -1  -2   7   66.27    0.76
  -1  -2   7  157.92    0.80
  -1  -2   7   58.64    0.49
  -1  -2   7  138.49    0.77
   1   2  -7   94.19    0.91
   1   2  -7  146.22    0.97
   1   2  -7  109.60    0.81
   1   2  -7   96.86    0.74
   2  -3  -7  164.57    0.90
   2  -3  -7   70.97    0.77
   2  -3  -7  129.98    0.64
   2  -3  -7   70.58    0.72
   2  -3  -7  138.50    0.87
   2  -3  -7  150.31    0.92
   2  -3  -7  159.84    1.19
   3  -1   7   64.12    0.76
   3  -1   7  119.43    0.82
   3  -1   7  158.45    1.09
   3  -1   7  156.94    1.08
   3  -1   7  109.42    0.91
  -3   1 -10  113.00    1.11
  -3   1 -10  284.52    1.28
  -3   1 -10  214.41    1.54
  -3   1 -10  272.98    1.59
  -3   1 -10  239.35    1.52
  -2   3  10  100.05    1.02
  -2   3  10  147.33    1.25
  -2   3  10  295.19    1.57
  -1  -2  10  167.63    1.38
  -1  -2  10  145.39    1.21
  -1  -2  10  141.77    1.23
  -1  -2  10  229.99    1.09
   1   2 -10  134.86    0.89
   1   2 -10  267.52    1.49
   1   2 -10  202.89    1.13
   1   2 -10  218.33    1.14
   2  -3 -10  288.66    1.16
   2  -3 -10  291.01    1.17
   2  -3 -10  220.83    1.10
   2  -3 -10  176.02    1.01
   3  -1  10  191.01    1.41
   3  -1  10  279.11    1.70
   3  -1  10  285.92    1.50
  -3   1 -13    3.78    0.30
  -3   1 -13   13.69    0.35
  -3   1 -13    8.01    0.39
  -3   1 -13    9.86    0.45
  -3   1 -13   10.03    0.39
  -2   3  13    4.91    0.32
  -2   3  13    9.09    0.40
  -2   3  13   13.33    0.43
  -1  -2  13    5.93    0.36
  -1  -2  13    4.57    0.31
  -1  -2  13    6.82    0.36
   1   2 -13    4.93    0.37
   1   2 -13   11.23    0.38
   1   2 -13    7.86    0.28
   1   2 -13   11.89    0.34
   2  -3 -13    4.61    0.31
   2  -3 -13   12.29    0.25
   2  -3 -13   11.99    0.40
   2  -3 -13    8.44    0.29
   2  -3 -13    4.54    0.21
   3  -1  13    7.64    0.37
   3  -1  13   10.80    0.44
   3  -1  13   10.90    0.47
  -3   1 -16   19.11    0.60
  -3   1 -16   38.35    0.87
  -3   1 -16   46.30    0.82
  -2   3  16   26.82    0.70
  -2   3  16   44.26    0.86
  -2   3  16   54.99    0.94
  -1  -2  16   27.96    0.76
  -1  -2  16   24.37    0.64
  -1  -2  16   35.01    0.78
   1   2 -16   52.47    0.86
   1   2 -16   50.32    0.58
   1   2 -16   28.97    0.47
   2  -3 -16   20.85    0.63
   2  -3 -16   47.49    0.54
   2  -3 -16   20.11    0.37
   3  -1  16   35.10    0.80
   3  -1  16   50.38    0.98
  -3   1 -19    2.73    0.39
  -3   1 -19    4.97    0.53
  -3   1 -19    5.34    0.54
  -2   3  19    3.20    0.40
  -2   3  19    4.22    0.46
  -1  -2  19    2.58    0.34
  -1  -2  19    4.55    0.44
   1   2 -19    4.93    0.51
   1   2 -19    2.64    0.28
   2  -3 -19    2.50    0.37
   3  -1  19    2.85    0.42
   3  -1  19    3.65    0.43
  -3   0  18  102.18    1.44
  -3   3 -18  117.19    1.33
  -3   3 -18  150.06    1.83
  -3   3 -18  194.55    1.73
   0  -3 -18  100.11    1.48
   0  -3 -18   95.22    1.08
   0   3  18  128.34    1.33
   0   3  18  159.15    1.84
   3  -3  18  114.12    1.60
   3   0 -18   97.44    1.26
  -3   0  15   19.08    0.60
  -3   0  15   22.33    0.66
  -3   3 -15   20.49    0.55
  -3   3 -15   26.28    0.72
  -3   3 -15   34.20    0.71
   0  -3 -15   15.37    0.56
   0  -3 -15   15.18    0.44
   0   3  15   15.02    0.58
   0   3  15   21.55    0.57
   0   3  15   25.28    0.70
   3  -3  15   21.90    0.67
   3  -3  15   13.46    0.34
   3   0 -15   11.96    0.32
   3   0 -15   15.01    0.51
   3   0 -15   32.55    0.53
  -3   0  12   71.82    1.00
  -3   0  12   66.38    0.96
  -3   0  12   88.13    1.01
  -3   3 -12   66.67    0.85
  -3   3 -12   86.06    1.11
  -3   3 -12  106.69    1.11
  -3   3 -12  113.66    1.15
  -3   3 -12  103.10    0.71
   0  -3 -12   48.57    0.84
   0  -3 -12   21.79    0.49
   0  -3 -12   51.14    0.72
   0  -3 -12   47.53    0.68
   0   3  12   48.62    0.85
   0   3  12   83.32    1.07
   0   3  12   74.11    0.61
   3  -3  12   75.96    1.05
   3  -3  12   63.03    0.60
   3  -3  12   95.34    0.94
   3   0 -12   37.12    0.47
   3   0 -12  102.10    0.79
   3   0 -12   42.41    0.73
   3   0 -12   65.79    0.51
   3   0 -12   96.99    0.72
   3   0 -12   57.26    0.49
   3   0 -12   48.48    0.43
  -3   0   9   -0.08    0.09
  -3   0   9    0.31    0.10
  -3   0   9    0.98    0.14
  -3   3  -9    1.22    0.15
  -3   3  -9    0.90    0.15
  -3   3  -9    1.20    0.20
  -3   3  -9    1.47    0.19
   0  -3  -9    1.04    0.16
   0  -3  -9    0.27    0.13
   0  -3  -9    0.38    0.11
   0   3   9    0.21    0.11
   0   3   9    1.69    0.20
   0   3   9    0.49    0.14
   3  -3   9    0.34    0.17
   3  -3   9    0.77    0.16
   3  -3   9    0.36    0.08
   3  -3   9    0.65    0.18
   3   0  -9    1.08    0.13
   3   0  -9    0.25    0.11
   3   0  -9    1.23    0.11
   3   0  -9    1.11    0.18
   3   0  -9    1.40    0.13
   3   0  -9    0.45    0.09
  -3   0   6  178.25    1.26
  -3   0   6  123.90    1.06
  -3   0   6  125.57    0.63
  -3   0   6  177.83    0.72
  -3   0   6  171.80    1.18
  -3   3  -6  173.32    1.16
  -3   3  -6  210.67    1.32
  -3   3  -6  191.13    1.29
  -3   3  -6  272.07    1.31
  -3   3  -6  265.00    1.48
  -3   3  -6  253.70    1.47
  -3   3  -6  203.19    0.87
   0  -3  -6  107.95    0.97
   0  -3  -6  124.26    1.06
   0  -3  -6  119.05    0.95
   0  -3  -6  108.28    0.92
   0   3   6  153.70    0.63
   0   3   6   89.39    0.90
   0   3   6  139.22    1.09
   0   3   6   96.56    0.81
   0   3   6  111.23    0.88
   3  -3   6  116.26    0.95
   3  -3   6  166.78    1.19
   3  -3   6  181.67    1.27
   3  -3   6  223.39    1.38
   3  -3   6  239.77    1.37
   3  -3   6  258.39    1.43
   3   0  -6  199.26    0.94
   3   0  -6   89.74    0.90
   3   0  -6   90.83    0.91
   3   0  -6  139.91    1.12
   3   0  -6  100.46    0.74
   3   0  -6  114.77    0.78
  -3   0   3   86.94    0.78
  -3   0   3   61.28    0.66
  -3   0   3   55.89    0.55
  -3   0   3   16.37    0.30
  -3   0   3   73.79    0.74
  -3   3  -3  110.40    0.91
  -3   3  -3   85.26    0.76
  -3   3  -3  145.19    0.75
  -3   3  -3  141.81    1.02
  -3   3  -3  133.18    0.99
  -3   3  -3  119.73    0.71
   0  -3  -3   61.31    0.67
   0  -3  -3   64.50    0.70
   0  -3  -3   60.84    0.66
   0  -3  -3   57.87    0.65
   0   3   3   72.46    0.57
   0   3   3   46.14    0.58
   0   3   3   60.29    0.23
   0   3   3   50.09    0.59
   0   3   3   55.15    0.63
   3  -3   3   81.14    0.76
   3  -3   3   96.64    0.86
   3  -3   3  114.35    0.87
   3  -3   3  133.51    0.99
   3  -3   3  140.71    1.02
   3   0  -3   89.88    0.65
   3   0  -3   47.22    0.60
   3   0  -3   75.18    0.73
   3   0  -3   56.87    0.59
   3   0  -3   68.75    0.64
  -3   0   0  225.38    1.13
  -3   0   0  219.50    0.80
  -3   0   0  264.96    1.19
  -3   0   0  218.50    1.07
  -3   0   0  221.73    1.17
  -3   0   0  233.10    1.21
  -3   3   0  342.61    1.53
  -3   3   0  252.41    1.29
  -3   3   0  253.40    1.17
  -3   3   0  460.08    1.12
  -3   3   0  427.94    1.64
  -3   3   0  387.67    1.57
  -3   3   0  389.31    1.45
   0  -3   0  253.90    1.22
   0  -3   0  252.04    1.30
   0  -3   0  221.33    1.23
   0   3   0  197.12    1.09
   0   3   0  188.54    0.80
   0   3   0  178.23    1.11
   0   3   0  198.83    1.17
   0   3   0  204.51    1.18
   3  -3   0  319.70    1.48
   3  -3   0  324.91    1.52
   3  -3   0  343.55    1.34
   3  -3   0  425.01    1.67
   3  -3   0  440.78    1.72
   3  -3   0  346.05    1.35
   3   0   0  250.83    1.18
   3   0   0  211.74    1.18
   3   0   0  246.53    1.13
   3   0   0  233.76    1.24
   3   0   0  246.08    1.26
  -3   0  -3   45.13    0.57
  -3   0  -3   71.87    0.63
  -3   0  -3   67.35    0.48
  -3   0  -3   76.87    0.75
  -3   0  -3   48.20    0.60
  -3   3   3   84.70    0.76
  -3   3   3   53.80    0.59
  -3   3   3   37.67    0.44
  -3   3   3  119.26    0.39
  -3   3   3  123.50    0.82
  -3   3   3  105.36    0.75
  -3   3   3  112.19    0.88
   0  -3   3   74.54    0.65
   0  -3   3   81.86    0.76
   0  -3   3   93.33    0.79
   0  -3   3   61.86    0.64
   0   3  -3   87.74    0.71
   0   3  -3   57.94    0.58
   0   3  -3   83.12    0.77
   0   3  -3   85.43    0.78
   0   3  -3   55.08    0.63
   3  -3  -3   96.93    0.82
   3  -3  -3   87.34    0.65
   3  -3  -3  128.41    0.89
   3  -3  -3  130.73    0.90
   3  -3  -3  118.03    0.91
   3   0   3   56.60    0.64
   3   0   3   72.77    0.64
   3   0   3   55.84    0.44
   3   0   3   73.30    0.66
   3   0   3   48.83    0.60
   3   0   3   69.75    0.72
  -3   0  -6  130.43    1.02
  -3   0  -6  155.18    1.14
  -3   0  -6  113.27    0.98
  -3   3   6  121.18    0.92
  -3   3   6   67.60    0.70
  -3   3   6  203.45    1.35
  -3   3   6  216.15    0.88
  -3   3   6  186.28    0.84
  -3   3   6  121.63    0.67
  -3   3   6  208.88    1.37
   0  -3   6  144.04    1.09
   0  -3   6  169.38    1.16
   0  -3   6   76.78    0.83
   0  -3   6  190.44    1.10
   0  -3   6  102.83    0.80
   0  -3   6  169.77    0.52
   0   3  -6  109.62    0.95
   0   3  -6  176.92    1.19
   0   3  -6  177.90    1.15
   0   3  -6  146.70    1.03
   3  -3  -6  184.47    1.14
   3  -3  -6  128.26    0.97
   3  -3  -6  117.43    0.81
   3  -3  -6  178.58    1.26
   3  -3  -6  234.97    1.15
   3  -3  -6  227.67    1.15
   3  -3  -6  218.24    1.39
   3   0   6   97.93    0.94
   3   0   6  121.64    0.78
   3   0   6  163.30    1.14
   3   0   6  163.64    1.14
   3   0   6  119.99    0.99
  -3   0  -9    0.08    0.09
  -3   0  -9    0.35    0.16
  -3   0  -9    0.34    0.12
  -3   3   9    0.29    0.11
  -3   3   9    0.03    0.12
  -3   3   9    2.00    0.17
  -3   3   9    0.80    0.15
   0  -3   9    0.32    0.12
   0  -3   9    1.08    0.15
   0  -3   9    0.84    0.15
   0   3  -9    0.24    0.11
   0   3  -9    1.00    0.15
   0   3  -9    0.71    0.15
   3  -3  -9    0.43    0.09
   3  -3  -9    0.63    0.15
   3  -3  -9    0.17    0.14
   3  -3  -9    1.12    0.15
   3  -3  -9    0.59    0.10
   3   0   9    0.21    0.08
   3   0   9    0.47    0.12
   3   0   9    0.64    0.16
  -3   0 -12   37.16    0.73
  -3   0 -12   62.01    0.89
  -3   0 -12   57.80    0.83
  -3   3  12   37.07    0.66
  -3   3  12   83.86    1.08
  -3   3  12  103.70    0.98
   0  -3  12   60.79    0.94
   0  -3  12   44.83    0.75
   0   3 -12   89.68    1.05
   0   3 -12   83.52    0.87
   0   3 -12   84.16    0.87
   3  -3 -12   88.12    0.82
   3  -3 -12   78.83    0.85
   3  -3 -12  100.54    0.71
   3  -3 -12   63.90    0.58
   3   0  12   58.11    0.83
   3   0  12   80.54    1.06
   3   0  12   79.53    0.87
  -3   0 -15   12.72    0.51
  -3   0 -15   23.58    0.61
  -3   3  15   18.73    0.56
  -3   3  15   27.28    0.70
  -3   3  15   37.96    0.74
   0  -3  15   21.21    0.67
   0  -3  15   20.59    0.60
   0   3 -15   32.75    0.73
   0   3 -15   29.56    0.57
   3  -3 -15   14.71    0.51
   3  -3 -15   35.32    0.54
   3  -3 -15   38.12    0.42
   3  -3 -15   12.47    0.26
   3   0  15   22.34    0.61
   3   0  15   31.38    0.77
  -3   0 -18   78.35    1.30
  -3   0 -18  109.34    1.57
  -3   0 -18  129.06    1.43
  -3   3  18  122.21    1.56
   0  -3  18   99.58    1.51
   0  -3  18  118.95    1.43
   0   3 -18  156.57    1.69
   0   3 -18  126.39    1.14
   3  -3 -18   73.70    1.19
   3   0  18  102.99    1.35
   3   0  18  147.55    1.82
  -4   3  17   30.37    0.83
  -3  -1 -17   20.65    0.76
  -3  -1 -17   25.18    0.74
  -1   4 -17   36.44    0.91
  -1   4 -17   34.07    0.76
   1  -4  17   25.00    0.84
   1  -4  17   28.79    0.79
   3   1  17   24.49    0.71
   3   1  17   32.98    0.93
   4  -3 -17   17.62    0.64
  -4   3  14  132.52    1.22
  -4   3  14  201.60    1.90
  -3  -1 -14  119.09    1.47
  -3  -1 -14  142.13    1.44
  -1   4 -14  220.31    1.90
  -1   4 -14  235.81    1.71
   1  -4  14  163.69    1.71
   1  -4  14  126.65    1.34
   3   1  14  159.89    1.37
   3   1  14  202.35    1.89
   4  -3 -14  222.23    1.57
   4  -3 -14  237.46    1.03
   4  -3 -14  169.76    0.86
  -4   3  11   37.49    0.60
  -4   3  11   82.00    1.10
  -4   3  11   92.74    1.17
  -3  -1 -11   39.83    0.78
  -3  -1 -11   54.62    0.91
  -3  -1 -11   51.06    0.82
  -1   4 -11   80.95    1.06
  -1   4 -11   91.46    1.03
  -1   4 -11   87.72    1.02
   1  -4  11   67.64    0.99
   1  -4  11   37.18    0.69
   1  -4  11   40.92    0.62
   3   1  11   59.48    0.78
   3   1  11   70.75    1.01
   3   1  11   67.11    0.87
   4  -3 -11   78.94    0.92
   4  -3 -11   46.17    0.58
   4  -3 -11  102.95    0.79
   4  -3 -11   97.58    0.77
  -4   3   8   69.04    0.73
  -4   3   8   -0.09    0.12
  -4   3   8  202.16    1.56
  -3  -1  -8   86.25    1.01
  -3  -1  -8  120.77    1.17
  -3  -1  -8  104.33    1.08
  -1   4  -8  172.96    1.41
  -1   4  -8  200.09    1.43
  -1   4  -8  167.29    1.30
   1  -4   8   70.91    0.46
   1  -4   8  156.34    1.31
   1  -4   8   72.91    0.90
   1  -4   8  120.15    1.00
   3   1   8  142.95    0.76
   3   1   8  147.76    1.30
   3   1   8  134.03    1.16
   4  -3  -8  167.12    1.28
   4  -3  -8   95.05    0.93
   4  -3  -8  139.37    0.81
   4  -3  -8  225.06    1.22
   4  -3  -8  219.62    1.21
  -4   3   5    0.08    0.18
  -4   3   5    0.18    0.07
  -4   3   5    0.84    0.16
  -4   3   5    0.76    0.13
  -4   3   5    1.45    0.18
  -3  -1  -5    0.24    0.09
  -3  -1  -5    1.73    0.20
  -3  -1  -5    0.48    0.07
  -3  -1  -5    0.46    0.18
  -3  -1  -5    0.50    0.12
  -1   4  -5    0.62    0.12
  -1   4  -5    0.79    0.17
  -1   4  -5    0.48    0.11
  -1   4  -5    0.57    0.13
  -1   4  -5    0.73    0.19
   1  -4   5    0.42    0.09
   1  -4   5    0.62    0.12
   1  -4   5    0.44    0.13
   3   1   5    0.42    0.08
   3   1   5    0.72    0.12
   3   1   5    1.18    0.14
   3   1   5    0.26    0.17
   4  -3  -5    0.94    0.13
   4  -3  -5    0.66    0.09
   4  -3  -5    2.11    0.22
  -4   3   2   96.00    0.92
  -4   3   2   69.45    0.69
  -4   3   2  149.47    1.06
  -4   3   2   56.25    0.50
  -4   3   2  131.50    0.96
  -4   3   2  130.66    0.95
  -4   3   2  126.99    1.03
  -3  -1  -2   60.53    0.67
  -3  -1  -2   78.24    0.65
  -3  -1  -2   61.40    0.59
  -3  -1  -2   77.93    0.83
  -3  -1  -2   60.34    0.72
  -1   4  -2   81.26    0.85
  -1   4  -2   94.63    0.88
  -1   4  -2  109.64    0.98
  -1   4  -2  100.10    0.95
   1  -4   2  102.12    0.75
   1  -4   2   88.14    0.90
   1  -4   2  110.56    0.98
   1  -4   2  103.37    0.94
   1  -4   2  106.68    0.61
   3   1   2   71.33    0.73
   3   1   2   71.25    0.70
   3   1   2   79.72    0.84
   3   1   2   69.61    0.79
   4  -3  -2  107.88    0.99
   4  -3  -2  108.61    0.99
   4  -3  -2  130.88    0.75
   4  -3  -2  135.47    1.07
   4  -3  -2  151.22    1.09
   4  -3  -2  162.41    1.12
   4  -3  -2  117.55    0.99
  -4   3  -1   30.75    0.44
  -4   3  -1   15.17    0.30
  -4   3  -1   29.05    0.52
  -4   3  -1   28.45    0.51
  -4   3  -1   24.31    0.42
  -3  -1   1   13.23    0.28
  -3  -1   1   15.81    0.22
  -3  -1   1   13.84    0.35
  -3  -1   1   15.02    0.27
  -3  -1   1   11.32    0.30
  -3  -1   1   13.72    0.38
  -3  -1   1   12.18    0.33
  -1   4   1   17.57    0.40
  -1   4   1   13.48    0.35
  -1   4   1   11.84    0.34
  -1   4   1   17.82    0.41
  -1   4   1   20.17    0.48
   1  -4  -1   16.08    0.22
   1  -4  -1   12.79    0.39
   1  -4  -1   16.27    0.43
   1  -4  -1   18.59    0.41
   1  -4  -1   20.74    0.38
   3   1  -1   12.94    0.29
   3   1  -1   12.15    0.33
   3   1  -1   12.59    0.35
   3   1  -1   12.70    0.34
   3   1  -1   12.16    0.35
   4  -3   1   19.31    0.45
   4  -3   1   21.07    0.44
   4  -3   1   30.75    0.43
   4  -3   1   29.68    0.51
   4  -3   1   32.06    0.55
  -4   3  -4  236.21    1.50
  -4   3  -4  251.00    1.39
  -4   3  -4  327.33    1.19
  -4   3  -4  375.94    1.85
  -4   3  -4  361.49    1.83
  -4   3  -4  268.38    1.33
  -3  -1   4  209.91    1.39
  -3  -1   4  220.63    0.84
  -3  -1   4  153.68    1.19
  -3  -1   4  212.98    1.33
  -1   4   4  223.86    1.14
  -1   4   4  134.08    1.14
  -1   4   4  154.72    1.12
   1  -4  -4  200.82    1.32
   1  -4  -4  209.82    1.36
   1  -4  -4  253.09    1.43
   3   1  -4  182.57    0.85
   3   1  -4  162.77    1.12
   3   1  -4  176.40    1.15
   4  -3   4  255.07    1.54
   4  -3   4  383.15    1.87
  -4   3  -7   88.06    0.97
  -4   3  -7  109.11    1.06
  -4   3  -7  153.85    1.08
  -4   3  -7  150.88    1.27
  -4   3  -7  146.34    1.26
  -4   3  -7  101.16    0.82
  -3  -1   7   -0.12    0.10
  -3  -1   7   66.46    0.87
  -3  -1   7  100.49    0.65
  -3  -1   7  102.46    0.96
  -1   4   7   88.74    0.62
  -1   4   7   57.44    0.81
  -1   4   7   88.10    0.92
  -1   4   7   59.25    0.69
   1  -4  -7   71.55    0.82
   1  -4  -7   76.21    0.85
   3   1  -7   77.33    0.44
   3   1  -7   80.43    0.53
   3   1  -7   64.67    0.70
   3   1  -7   62.31    0.68
   4  -3   7  102.41    1.01
   4  -3   7  105.02    1.09
   4  -3   7  160.86    1.27
  -4   3 -10  151.10    1.36
  -4   3 -10  197.79    1.61
  -4   3 -10  266.97    1.81
  -4   3 -10  262.93    1.80
  -3  -1  10  153.48    1.45
  -3  -1  10  131.51    1.34
  -3  -1  10  196.85    1.40
  -1   4  10  110.40    1.23
  -1   4  10  190.01    1.49
  -1   4  10  120.87    0.90
   1  -4 -10  128.80    1.33
   1  -4 -10  137.55    1.16
   1  -4 -10  127.59    1.13
   3   1 -10  136.12    0.80
   3   1 -10  120.99    0.93
   3   1 -10  127.49    0.93
   4  -3  10  182.92    1.58
   4  -3  10  123.29    0.66
   4  -3  10  268.26    1.69
  -4   3 -13    5.46    0.35
  -4   3 -13    6.29    0.39
  -4   3 -13    8.84    0.47
  -3  -1  13    5.19    0.36
  -3  -1  13    6.92    0.41
  -3  -1  13    7.90    0.38
  -1   4  13    3.92    0.36
  -1   4  13    6.82    0.41
   1  -4 -13    4.13    0.36
   1  -4 -13    4.31    0.29
   3   1 -13    8.96    0.29
   3   1 -13    4.35    0.23
   3   1 -13    5.70    0.26
   4  -3  13    6.72    0.42
  -4   3 -16   24.19    0.69
  -4   3 -16   32.50    0.87
  -4   3 -16   42.90    0.91
  -3  -1  16   24.62    0.73
  -1   4  16   22.33    0.76
  -1   4  16   30.71    0.75
  -1   4  16   37.00    0.88
   1  -4 -16   22.06    0.74
   1  -4 -16   23.55    0.58
   3   1 -16   20.37    0.67
   3   1 -16   23.79    0.36
   3   1 -16   38.03    0.45
   4  -3  16   30.06    0.85
  -4   3 -19    4.64    0.47
  -4   3 -19    4.69    0.58
  -4   3 -19    4.70    0.53
  -3  -1  19    3.03    0.44
  -1   4  19    3.16    0.39
  -1   4  19    3.96    0.49
   1  -4 -19    3.04    0.45
   1  -4 -19    1.88    0.33
   3   1 -19    1.96    0.40
   4  -3  19    4.01    0.56
  -4   2  18  330.31    2.68
  -2  -2 -18  298.32    2.59
  -2  -2 -18  285.87    2.11
  -2   4 -18  417.44    3.01
  -2   4 -18  450.71    2.56
   2  -4  18  301.81    2.63
   2   2  18  414.02    3.07
   4  -2 -18  171.87    1.58
  -4   2  15   73.80    1.18
  -2  -2 -15   51.45    0.88
  -2   4 -15   85.75    1.27
  -2   4 -15  102.65    1.20
   2  -4  15   66.68    1.16
   2  -4  15   54.25    0.85
   2   2  15   50.61    0.71
   2   2  15   76.03    1.22
   4  -2 -15   69.85    0.97
   4  -2 -15  108.72    1.22
  -4   2  12  401.29    2.49
  -4   2  12  443.73    2.55
  -2  -2 -12  261.03    2.00
  -2  -2 -12  292.35    1.90
  -2   4 -12  434.86    2.55
  -2   4 -12  503.63    2.73
  -2   4 -12  525.76    2.50
   2  -4  12  371.52    2.37
   2  -4  12  202.56    1.48
   2  -4  12  237.82    2.05
   2   2  12  272.82    1.42
   2   2  12  390.91    2.44
   2   2  12  369.26    1.81
   4  -2 -12  338.10    2.01
   4  -2 -12  500.74    1.44
   4  -2 -12  355.58    1.24
   4  -2 -12  492.16    1.47
  -4   2   9  126.34    0.81
  -4   2   9    0.01    0.12
  -4   2   9  298.56    1.91
  -2  -2  -9  154.19    1.37
  -2  -2  -9  161.14    0.74
  -2  -2  -9  206.16    1.48
  -2  -2  -9  172.59    1.37
  -2   4  -9  281.88    1.86
  -2   4  -9  321.91    1.81
  -2   4  -9  371.52    1.99
   2  -4   9  111.92    0.84
   2  -4   9  275.96    1.81
   2  -4   9  106.69    1.02
   2  -4   9  273.23    1.53
   2   2   9  196.67    1.53
   2   2   9  198.87    1.11
   2   2   9  247.54    1.75
   2   2   9  231.88    1.46
   4  -2  -9  218.05    1.53
   4  -2  -9  328.68    0.75
   4  -2  -9  255.89    0.66
   4  -2  -9  318.58    1.35
   4  -2  -9  338.96    1.39
   4  -2  -9  325.91    1.34
  -4   2   6  260.47    1.07
  -4   2   6  621.33    2.48
  -4   2   6  546.28    1.35
  -2  -2  -6  317.74    1.75
  -2  -2  -6  319.91    1.23
  -2  -2  -6  477.35    2.11
  -2  -2  -6  338.51    1.80
  -2   4  -6  537.78    2.36
  -2   4  -6  655.82    2.37
  -2   4  -6  683.22    2.55
  -2   4  -6  675.87    2.49
   2  -4   6  386.37    1.49
   2  -4   6  562.45    2.26
   2  -4   6  627.64    2.31
   2   2   6  402.37    1.21
   2   2   6  365.90    1.82
   2   2   6  445.37    2.14
   2   2   6  419.92    1.93
   4  -2  -6  659.93    2.35
   4  -2  -6  446.75    2.08
   4  -2  -6  637.64    1.38
   4  -2  -6  658.38    2.08
   4  -2  -6  691.88    2.08
  -4   2   3   96.54    0.66
  -4   2   3  221.56    1.30
  -4   2   3  140.62    0.92
  -4   2   3   55.56    0.58
  -4   2   3  163.55    1.20
  -2  -2  -3   85.05    0.78
  -2  -2  -3  138.35    0.96
  -2  -2  -3  144.69    1.04
  -2  -2  -3   90.04    0.72
  -2  -2  -3  130.47    1.06
  -2  -2  -3   88.26    0.87
  -2   4  -3  155.52    1.17
  -2   4  -3  157.23    1.17
  -2   4  -3  152.30    1.16
  -2   4  -3  198.71    1.31
  -2   4  -3  203.83    1.32
   2  -4   3  148.04    0.95
   2  -4   3  184.18    1.10
   2  -4   3  161.55    1.19
   2  -4   3  206.02    1.31
   2  -4   3  214.54    1.34
   2  -4   3  157.25    0.57
   2   2   3  100.93    0.82
   2   2   3  109.08    0.96
   2   2   3  107.61    0.96
   4  -2  -3  180.92    1.20
   4  -2  -3  135.49    1.10
   4  -2  -3  206.01    1.30
   4  -2  -3  204.68    1.21
   4  -2  -3  229.34    1.26
  -4   2   0  684.54    2.36
  -4   2   0  928.22    2.30
  -4   2   0  665.96    2.43
  -4   2   0  798.84    2.39
  -4   2   0  972.68    3.73
  -4   2   0  745.58    3.81
  -2  -2   0  408.78    1.44
  -2  -2   0  731.53    1.82
  -2  -2   0  728.43    2.10
  -2  -2   0  362.24    1.60
  -2  -2   0  686.15    2.28
  -2  -2   0  382.88    1.72
  -2   4   0  711.85    2.31
  -2   4   0  535.86    2.14
  -2   4   0  469.30    1.97
  -2   4   0  673.33    2.31
  -2   4   0  851.83    2.58
   2  -4   0  827.68    3.15
   2  -4   0  691.79    2.35
   2  -4   0  833.20    2.57
   2  -4   0  825.00    2.60
   2  -4   0  846.54    2.89
   2   2   0  428.39    1.40
   2   2   0  403.92    1.58
   2   2   0  410.11    1.82
   2   2   0  484.09    1.94
   4  -2   0  696.38    2.35
   4  -2   0  588.36    2.23
   4  -2   0  813.27    2.29
   4  -2   0  930.04    2.13
   4  -2   0  779.37    2.48
   4  -2   0  940.39    2.67
  -4   2  -3  125.77    1.06
  -4   2  -3  188.28    1.23
  -4   2  -3  158.53    0.96
  -4   2  -3  210.00    1.33
  -4   2  -3  212.88    1.34
  -4   2  -3  139.95    1.04
  -2  -2   3  118.16    0.56
  -2  -2   3  106.65    0.96
  -2  -2   3  137.91    0.87
  -2  -2   3   84.34    0.85
  -2  -2   3  113.34    0.90
  -2  -2   3   86.51    0.77
  -2   4   3  163.52    1.05
  -2   4   3   91.83    0.91
  -2   4   3  137.08    1.00
  -2   4   3  203.86    1.23
   2  -4  -3  196.36    1.15
   2  -4  -3  185.64    0.60
   2  -4  -3  115.37    0.98
   2  -4  -3  172.70    1.17
   2  -4  -3  190.89    1.24
   2  -4  -3  180.23    1.13
   2   2  -3   96.38    0.53
   2   2  -3   95.18    0.86
   2   2  -3   96.93    0.87
   2   2  -3  103.27    0.89
   4  -2   3  134.88    1.10
   4  -2   3  150.54    1.11
   4  -2   3  227.60    1.06
   4  -2   3  221.32    0.94
   4  -2   3  203.98    1.32
   4  -2   3  217.76    1.36
  -4   2  -6  427.62    2.09
  -4   2  -6  676.97    2.35
  -4   2  -6  540.24    2.14
  -4   2  -6  718.98    2.62
  -4   2  -6  686.15    2.60
  -2  -2   6    0.17    0.11
  -2  -2   6  530.26    1.76
  -2  -2   6  295.58    1.74
  -2  -2   6  304.80    1.31
  -2  -2   6  520.24    1.86
  -2   4   6  445.36    1.61
  -2   4   6  240.25    1.56
  -2   4   6  474.75    1.83
  -2   4   6   37.85    0.52
   2  -4  -6  646.27    1.96
   2  -4  -6  546.74    2.07
   2  -4  -6  571.96    2.18
   2   2  -6  396.75    0.94
   2   2  -6  496.29    1.72
   2   2  -6  384.31    1.73
   2   2  -6  372.39    1.65
   4  -2   6  486.22    2.02
   4  -2   6  657.79    1.41
   4  -2   6  667.76    2.12
   4  -2   6  452.45    2.06
  -4   2  -9  164.52    1.41
  -4   2  -9  308.59    1.63
  -4   2  -9  251.49    1.69
  -4   2  -9  329.72    1.92
  -4   2  -9  308.10    1.87
  -2  -2   9  191.26    1.52
  -2  -2   9  162.78    1.42
  -2  -2   9  222.94    0.76
  -2  -2   9  263.72    1.37
  -2   4   9  157.86    0.88
  -2   4   9  121.24    1.21
  -2   4   9  284.35    1.60
  -2   4   9  139.04    0.83
   2  -4  -9  312.63    1.22
   2  -4  -9  225.98    1.36
   2  -4  -9  214.49    1.35
   2   2  -9  274.39    0.90
   2   2  -9  176.62    0.71
   2   2  -9  273.93    1.39
   2   2  -9  201.55    1.22
   4  -2   9  220.34    1.38
   4  -2   9  228.66    1.67
   4  -2   9  333.82    1.80
   4  -2   9  311.50    1.77
  -4   2 -12  238.26    1.84
  -4   2 -12  371.17    2.34
  -4   2 -12  448.78    2.43
  -2  -2  12  267.11    1.96
  -2  -2  12  259.19    1.95
  -2  -2  12  366.77    1.72
  -2   4  12  202.15    1.71
  -2   4  12  441.80    2.26
   2  -4 -12  340.43    1.70
   2  -4 -12  265.59    1.54
   2   2 -12  436.48    1.97
   2   2 -12  293.99    1.51
   2   2 -12  351.90    1.61
   4  -2  12  325.03    2.18
   4  -2  12  459.52    2.45
   4  -2  12  460.91    2.20
  -4   2 -15   42.80    0.88
  -4   2 -15   65.81    1.13
  -4   2 -15   85.41    1.17
  -2  -2  15   52.87    0.97
  -2  -2  15   56.63    1.02
  -2   4  15   41.46    0.88
  -2   4  15   71.54    1.10
  -2   4  15   90.50    1.18
   2  -4 -15   47.37    0.96
   2  -4 -15   45.16    0.67
   2   2 -15   88.50    1.01
   2   2 -15   55.77    0.66
   2   2 -15   83.24    1.15
   4  -2  15   60.81    1.06
   4  -2  15   87.34    1.23
  -4   2 -18  234.60    2.15
  -4   2 -18  343.94    2.80
  -4   2 -18  429.92    2.72
  -2  -2  18  259.53    2.24
  -2  -2  18  296.63    2.44
  -2   4  18  336.72    2.51
  -2   4  18  441.30    2.84
   2  -4 -18  265.32    2.39
   2  -4 -18  158.39    1.18
   2   2 -18  295.55    1.26
   4  -2  18  288.14    2.46
   4  -2  18  428.59    3.02
  -4   1  19    4.10    0.48
  -3   4 -19    3.63    0.52
  -3   4 -19    5.73    0.54
  -1  -3 -19    2.73    0.50
  -1  -3 -19    3.20    0.42
   1   3  19    4.15    0.56
   3  -4  19    2.76    0.51
  -4   1  16   30.09    0.82
  -3   4 -16   36.88    0.71
  -3   4 -16   35.76    0.91
  -3   4 -16   50.51    0.94
  -1  -3 -16   24.30    0.76
  -1  -3 -16   25.12    0.66
   1   3  16   31.16    0.68
   1   3  16   35.33    0.91
   3  -4  16   30.51    0.87
   4  -1 -16   17.66    0.49
   4  -1 -16   25.45    0.69
  -4   1  13    6.89    0.40
  -4   1  13    7.45    0.42
  -3   4 -13    6.77    0.33
  -3   4 -13    8.53    0.44
  -3   4 -13   10.60    0.46
  -1  -3 -13    5.10    0.37
  -1  -3 -13    6.15    0.35
   1   3  13    5.58    0.39
   1   3  13    4.28    0.22
   1   3  13    6.91    0.41
   3  -4  13    6.86    0.42
   3  -4  13    5.26    0.31
   4  -1 -13    4.64    0.34
   4  -1 -13    7.56    0.20
   4  -1 -13    9.40    0.23
   4  -1 -13    3.81    0.19
  -4   1  10  196.49    1.64
  -4   1  10  213.40    1.64
  -3   4 -10  211.87    1.70
  -3   4 -10  263.29    1.75
  -3   4 -10  285.57    1.85
  -1  -3 -10  131.16    1.33
  -1  -3 -10  157.47    1.33
  -1  -3 -10  140.88    1.26
   1   3  10  142.03    1.39
   1   3  10  109.02    0.56
   1   3  10  181.84    1.57
   3  -4  10  204.97    1.66
   3  -4  10   83.10    0.85
   3  -4  10  245.40    1.55
   4  -1 -10  234.75    1.39
   4  -1 -10  128.12    1.26
   4  -1 -10  232.56    1.40
   4  -1 -10  203.66    1.09
   4  -1 -10  129.95    0.85
  -4   1   7  120.69    1.16
  -4   1   7   89.46    1.00
  -4   1   7  107.73    0.46
  -4   1   7  112.20    1.11
  -3   4  -7  109.59    1.11
  -3   4  -7  157.96    1.18
  -3   4  -7  151.11    1.25
  -3   4  -7  155.29    1.28
  -1  -3  -7   67.65    0.86
  -1  -3  -7   82.90    0.93
  -1  -3  -7   71.27    0.85
   1   3   7   77.73    0.40
   1   3   7   91.51    0.43
   1   3   7   70.08    0.87
   1   3   7   75.47    0.43
   1   3   7   87.79    1.00
   1   3   7   77.27    0.84
   3  -4   7   63.36    0.76
   3  -4   7  119.19    1.13
   3  -4   7  149.97    1.20
   4  -1  -7  129.62    0.99
   4  -1  -7   68.55    0.87
   4  -1  -7  137.30    0.90
   4  -1  -7  101.47    0.82
   4  -1  -7   99.13    0.80
  -4   1   4  137.57    0.41
  -4   1   4  291.61    1.60
  -4   1   4  210.45    1.38
  -4   1   4  288.07    1.26
  -4   1   4  232.79    1.50
  -3   4  -4  243.67    1.50
  -3   4  -4  363.01    1.48
  -3   4  -4  346.99    1.78
  -3   4  -4  345.36    1.79
  -3   4  -4  356.41    1.04
  -1  -3  -4  169.77    1.18
  -1  -3  -4  246.07    1.44
  -1  -3  -4  225.64    1.43
  -1  -3  -4  171.73    1.26
   1   3   4  150.34    1.13
   1   3   4  149.48    0.68
   1   3   4  160.44    1.19
   1   3   4  155.53    1.18
   3  -4   4  224.56    1.32
   3  -4   4  257.06    1.58
   3  -4   4  286.00    1.54
   3  -4   4  351.50    1.77
   3  -4   4  351.40    1.78
   4  -1  -4  280.22    1.41
   4  -1  -4  176.00    1.31
   4  -1  -4  255.88    1.52
   4  -1  -4  229.32    1.29
   4  -1  -4  284.22    1.41
  -4   1   1   15.60    0.35
  -4   1   1   22.23    0.40
  -4   1   1   15.86    0.16
  -4   1   1   16.49    0.39
  -4   1   1   23.40    0.43
  -4   1   1   16.07    0.39
  -3   4  -1   22.12    0.48
  -3   4  -1   16.53    0.39
  -3   4  -1   14.72    0.35
  -3   4  -1   28.33    0.52
  -3   4  -1   23.56    0.47
  -3   4  -1   26.70    0.37
  -1  -3  -1   11.55    0.27
  -1  -3  -1   15.14    0.36
  -1  -3  -1   15.78    0.39
  -1  -3  -1   13.76    0.40
  -1  -3  -1   12.37    0.34
   1   3   1   11.66    0.29
   1   3   1   12.31    0.26
   1   3   1   12.00    0.34
   1   3   1   12.08    0.37
   3  -4   1   24.13    0.47
   3  -4   1   25.09    0.40
   3  -4   1   21.05    0.44
   3  -4   1   29.17    0.55
   3  -4   1   29.46    0.52
   3  -4   1   22.29    0.36
   4  -1  -1   20.39    0.42
   4  -1  -1   15.38    0.38
   4  -1  -1   22.07    0.43
   4  -1  -1   18.76    0.40
   4  -1  -1   23.48    0.46
  -4   1  -2   72.20    0.79
  -4   1  -2  104.42    0.92
  -4   1  -2   90.12    0.67
  -4   1  -2   93.19    0.67
  -4   1  -2  109.97    0.97
  -4   1  -2  102.59    0.93
  -3   4   2  111.33    0.95
  -3   4   2   71.59    0.79
  -3   4   2   55.61    0.65
  -3   4   2  138.43    1.03
  -3   4   2  117.68    0.94
  -3   4   2  142.40    1.00
  -1  -3   2   59.26    0.45
  -1  -3   2   83.09    0.80
  -1  -3   2   61.11    0.74
  -1  -3   2   74.16    0.79
  -1  -3   2   67.59    0.74
   1   3  -2   77.53    0.66
   1   3  -2   71.74    0.69
   1   3  -2   79.00    0.78
   1   3  -2   74.05    0.80
   1   3  -2   71.40    0.78
   3  -4  -2  128.65    1.02
   3  -4  -2   91.95    0.84
   3  -4  -2  139.68    1.07
   3  -4  -2  143.88    1.09
   3  -4  -2  127.15    0.95
   4  -1   2   87.62    0.87
   4  -1   2   86.30    0.84
   4  -1   2  112.86    0.77
   4  -1   2   63.49    0.57
   4  -1   2  108.14    0.97
   4  -1   2  119.65    1.02
  -4   1  -5    0.26    0.10
  -4   1  -5    0.70    0.15
  -4   1  -5    0.56    0.18
  -4   1  -5    1.00    0.13
  -4   1  -5    0.47    0.18
  -4   1  -5    0.34    0.12
  -3   4   5    0.58    0.14
  -3   4   5    0.13    0.09
  -3   4   5    0.45    0.08
  -3   4   5   -0.04    0.11
  -1  -3   5    2.05    0.25
  -1  -3   5    0.04    0.09
  -1  -3   5    0.39    0.12
  -1  -3   5    0.46    0.09
   1   3  -5    0.70    0.09
   1   3  -5    0.74    0.18
   1   3  -5    1.22    0.14
   1   3  -5    0.82    0.13
   1   3  -5    0.35    0.13
   3  -4  -5    2.18    0.17
   3  -4  -5    0.27    0.14
   3  -4  -5    1.10    0.18
   3  -4  -5    0.72    0.13
   3  -4  -5    0.30    0.20
   4  -1   5    0.43    0.10
   4  -1   5    0.81    0.08
   4  -1   5    0.67    0.11
   4  -1   5    0.35    0.11
   4  -1   5    1.67    0.22
  -4   1  -8   83.31    1.00
  -4   1  -8  176.36    1.14
  -4   1  -8  126.37    1.15
  -4   1  -8  166.43    1.37
  -4   1  -8  141.34    1.26
  -3   4   8  102.43    0.89
  -3   4   8   66.98    0.85
  -3   4   8  202.79    1.13
  -3   4   8   76.01    0.59
  -1  -3   8  124.04    1.19
  -1  -3   8   89.97    1.04
  -1  -3   8   82.10    0.72
  -1  -3   8  160.79    0.84
   1   3  -8  175.99    1.02
   1   3  -8  173.54    1.25
   1   3  -8  138.18    1.12
   1   3  -8  132.14    1.07
   3  -4  -8  201.06    1.22
   3  -4  -8  155.89    0.81
   3  -4  -8  195.58    1.23
   3  -4  -8  189.38    1.23
   4  -1   8  144.26    1.03
   4  -1   8  177.46    1.31
   4  -1   8  176.38    1.35
  -4   1 -11   37.20    0.75
  -4   1 -11   77.89    0.77
  -4   1 -11   58.19    0.90
  -4   1 -11   75.00    1.05
  -4   1 -11   68.27    0.96
  -3   4  11   33.10    0.67
  -3   4  11   80.19    1.08
  -3   4  11   94.60    0.92
  -1  -3  11   53.79    0.89
  -1  -3  11   41.77    0.76
  -1  -3  11   45.02    0.81
   1   3 -11   84.63    0.96
   1   3 -11   63.02    0.78
   1   3 -11   71.66    0.84
   3  -4 -11   94.35    0.82
   3  -4 -11   91.49    0.70
   3  -4 -11   88.11    0.85
   3  -4 -11   65.84    0.73
   4  -1  11   56.86    0.64
   4  -1  11   61.79    0.91
   4  -1  11   83.17    1.04
   4  -1  11   78.86    0.97
  -4   1 -14  108.91    1.37
  -4   1 -14  155.12    1.65
  -4   1 -14  181.26    1.65
  -3   4  14  109.59    1.30
  -3   4  14  193.29    1.82
  -3   4  14  243.79    1.70
  -1  -3  14  146.49    1.62
  -1  -3  14  114.80    1.33
  -1  -3  14  136.18    1.49
   1   3 -14  234.17    1.75
   1   3 -14  159.99    1.26
   3  -4 -14  253.75    1.20
   3  -4 -14  228.76    1.30
   3  -4 -14  112.31    0.94
   4  -1  14  158.97    1.58
   4  -1  14  217.44    1.89
  -4   1 -17   19.05    0.72
  -4   1 -17   26.54    0.84
  -4   1 -17   31.92    0.83
  -3   4  17   22.51    0.74
  -3   4  17   29.01    0.80
  -3   4  17   40.73    0.90
  -1  -3  17   24.87    0.80
   1   3 -17   37.53    0.84
   1   3 -17   24.02    0.55
   3  -4 -17   18.95    0.71
   3  -4 -17   13.53    0.38
   4  -1  17   25.68    0.79
   4  -1  17   32.46    0.91
  -4   0  17   28.31    0.83
  -4   4 -17   32.73    0.81
  -4   4 -17   38.34    1.02
  -4   4 -17   49.66    1.04
   0  -4 -17   27.14    0.88
   0  -4 -17   28.91    0.73
   0   4  17   35.13    0.79
   0   4  17   38.98    1.02
   4  -4  17   33.19    0.97
   4   0 -17   24.75    0.78
  -4   0  14  405.10    2.78
  -4   0  14  392.00    2.69
  -4   0  14  492.47    2.71
  -4   4 -14  478.27    2.58
  -4   4 -14  511.89    3.10
  -4   4 -14  681.80    3.29
   0  -4 -14  391.61    2.72
   0  -4 -14  424.96    2.39
   0   4  14  373.32    2.66
   0   4  14  500.08    2.97
   4  -4  14  460.90    2.95
   4   0 -14  312.58    2.28
   4   0 -14  357.90    1.40
   4   0 -14  388.91    1.41
  -4   0  11   51.91    0.92
  -4   0  11   42.41    0.84
  -4   0  11   60.25    0.91
  -4   4 -11   57.43    0.86
  -4   4 -11   63.64    1.00
  -4   4 -11   85.36    1.12
  -4   4 -11   75.37    0.53
   0  -4 -11   40.69    0.81
   0  -4 -11   43.65    0.75
   0   4  11   38.11    0.80
   0   4  11   54.04    0.91
   4  -4  11   60.19    0.99
   4  -4  11   30.15    0.48
   4  -4  11   81.47    1.04
   4   0 -11   34.26    0.73
   4   0 -11   42.21    0.56
   4   0 -11   33.03    0.51
  -4   0   8  460.44    2.46
  -4   0   8  352.44    2.14
  -4   0   8  471.88    2.35
  -4   4  -8  532.91    2.58
  -4   4  -8  720.08    2.94
  -4   4  -8  720.21    2.99
  -4   4  -8  668.01    1.72
   0  -4  -8  378.82    2.18
   0  -4  -8  444.33    2.20
   0  -4  -8  387.60    2.10
   0   4   8  411.39    0.85
   0   4   8  292.60    1.95
   0   4   8  440.37    2.33
   0   4   8  331.52    1.75
   4  -4   8  498.51    2.53
   4  -4   8  696.65    2.78
   4   0  -8  529.60    1.74
   4   0  -8  318.87    2.03
   4   0  -8  343.04    1.64
   4   0  -8  321.52    1.55
  -4   0   5  252.76    1.64
  -4   0   5  186.65    1.42
  -4   0   5  261.84    1.25
  -4   0   5  238.40    1.59
  -4   4  -5  265.38    1.64
  -4   4  -5  415.65    1.57
  -4   4  -5  396.24    2.06
  -4   4  -5  379.84    2.03
  -4   4  -5  350.31    1.36
   0  -4  -5  199.85    1.41
   0  -4  -5  224.27    1.52
   0  -4  -5  203.04    1.46
   0   4   5  224.52    1.09
   0   4   5  153.56    1.29
   0   4   5  161.20    1.24
   4  -4   5  266.71    1.72
   4  -4   5  284.99    1.73
   4  -4   5  390.24    2.02
   4   0  -5  271.93    1.30
   4   0  -5  171.52    1.39
   4   0  -5  193.41    1.28
   4   0  -5  203.24    1.28
  -4   0   2  396.78    1.68
  -4   0   2  431.12    1.93
  -4   0   2  400.84    0.74
  -4   0   2  319.34    1.66
  -4   0   2  381.23    1.72
  -4   0   2  386.60    1.98
  -4   4  -2  404.64    1.84
  -4   4  -2  686.73    1.48
  -4   4  -2  667.66    2.52
  -4   4  -2  626.14    2.45
  -4   4  -2  602.28    1.98
   0  -4  -2  360.16    1.65
   0  -4  -2  387.03    1.93
   0  -4  -2  363.80    1.89
   0   4   2  341.77    1.56
   0   4   2  254.66    1.53
   0   4   2  312.11    0.89
   0   4   2  285.29    1.65
   0   4   2  290.40    1.67
   4  -4   2  463.85    2.19
   4  -4   2  545.10    2.11
   4  -4   2  662.55    2.53
   4  -4   2  646.09    2.53
   4   0  -2  398.08    1.67
   4   0  -2  316.48    1.78
   4   0  -2  378.77    1.80
   4   0  -2  348.43    1.77
   4   0  -2  319.07    1.66
  -4   0  -1  154.30    1.14
  -4   0  -1  170.68    0.90
  -4   0  -1  174.09    1.10
  -4   0  -1  152.21    1.00
  -4   0  -1  156.49    1.19
  -4   4   1  158.56    1.20
  -4   4   1  135.91    0.99
  -4   4   1  257.19    1.48
  -4   4   1  289.01    1.52
   0  -4   1  161.84    0.93
   0  -4   1  172.90    1.29
   0  -4   1  166.92    1.25
   0   4  -1  140.83    1.12
   0   4  -1  176.17    1.20
   0   4  -1  139.15    0.87
   0   4  -1  155.80    1.23
   0   4  -1  186.56    1.35
   0   4  -1  158.65    1.25
   4  -4  -1  240.83    1.54
   4  -4  -1  243.71    1.31
   4  -4  -1  316.60    1.70
   4  -4  -1  318.16    1.72
   4  -4  -1  232.43    1.36
   4   0   1  171.44    1.20
   4   0   1  166.13    1.21
   4   0   1  168.71    1.06
   4   0   1  180.43    1.32
   4   0   1  182.26    1.32
  -4   0  -4  403.90    2.02
  -4   0  -4  510.00    1.94
  -4   0  -4  518.54    2.30
  -4   0  -4  449.15    2.16
  -4   4   4  340.82    1.77
  -4   4   4  584.80    2.04
  -4   4   4  719.32    2.67
   0  -4   4  414.54    1.07
   0  -4   4  553.33    1.22
   0  -4   4  541.43    2.09
   0  -4   4  352.07    1.96
   0  -4   4  469.98    2.06
   0   4  -4  568.43    2.14
   0   4  -4  417.12    1.81
   0   4  -4  563.90    2.38
   0   4  -4  535.32    2.33
   0   4  -4  487.40    2.19
   4  -4  -4  669.80    2.56
   4  -4  -4  651.15    2.08
   4  -4  -4  835.97    2.68
   4  -4  -4  782.18    2.65
   4   0   4  515.01    2.02
   4   0   4  548.32    2.15
   4   0   4  537.58    2.36
   4   0   4  501.71    2.27
  -4   0  -7   43.78    0.74
  -4   0  -7   64.61    0.92
  -4   0  -7   54.42    0.81
  -4   4   7   31.91    0.58
  -4   4   7   94.03    1.08
  -4   4   7   54.33    0.56
  -4   4   7  105.60    1.14
   0  -4   7   68.41    0.86
   0  -4   7   41.48    0.72
   0  -4   7   48.92    0.68
   0   4  -7   84.13    0.85
   0   4  -7   83.14    0.96
   0   4  -7   80.64    0.93
   0   4  -7   72.06    0.91
   4  -4  -7   93.75    0.96
   4  -4  -7   53.27    0.65
   4  -4  -7   62.87    0.70
   4  -4  -7  109.57    0.97
   4   0   7   67.19    0.69
   4   0   7   71.93    0.87
   4   0   7   67.14    0.87
  -4   0 -10  318.22    2.17
  -4   0 -10  465.52    2.53
  -4   0 -10  415.35    2.37
  -4   4  10  230.12    1.61
  -4   4  10  551.00    2.88
  -4   4  10  618.33    1.92
   0  -4  10  460.60    2.53
   0  -4  10  298.30    2.03
   0  -4  10  293.40    1.47
   0   4 -10  568.73    2.33
   0   4 -10  597.80    2.75
   0   4 -10  520.23    2.43
   0   4 -10  520.09    2.39
   4  -4 -10  619.07    2.48
   4  -4 -10  492.55    1.97
   4  -4 -10  371.06    1.77
   4  -4 -10  691.14    2.35
   4  -4 -10  647.68    2.31
   4   0  10  463.74    1.63
   4   0  10  548.62    2.69
   4   0  10  557.72    2.55
  -4   0 -13   77.19    1.18
  -4   0 -13   86.00    1.17
  -4   4  13   66.65    0.96
  -4   4  13  132.65    1.55
   0  -4  13  108.79    1.38
   0  -4  13   80.46    1.15
   0   4 -13  147.46    1.49
   0   4 -13  129.58    1.27
   4  -4 -13  158.68    1.26
   4  -4 -13  171.80    1.13
   4  -4 -13  115.84    0.94
   4   0  13  113.53    1.27
   4   0  13  131.42    1.48
  -4   0 -16  166.13    1.88
  -4   0 -16  186.95    1.99
  -4   0 -16  209.11    1.93
  -4   4  16  162.12    1.60
  -4   4  16  230.39    2.20
   0  -4  16  199.64    2.08
   0  -4  16  175.94    1.79
   0   4 -16  278.05    2.21
   0   4 -16  227.79    1.72
   4  -4 -16  145.82    0.91
   4   0  16  216.17    1.88
   4   0  16  268.30    2.35
  -5   4  15   10.74    0.55
  -5   4  15   15.23    0.63
  -4  -1 -15   12.66    0.65
  -4  -1 -15   13.37    0.63
  -1   5 -15   16.54    0.70
  -1   5 -15   15.21    0.64
   1  -5  15   14.16    0.69
   1  -5  15   10.45    0.61
   4   1  15   14.38    0.61
   4   1  15   13.62    0.68
   5  -4 -15   18.68    0.60
   5  -4 -15   12.24    0.37
  -5   4  12   32.04    0.66
  -5   4  12   63.27    1.11
  -5   4  12   69.86    1.17
  -4  -1 -12   40.68    0.90
  -4  -1 -12   42.78    0.87
  -1   5 -12   63.18    0.96
  -1   5 -12   66.78    1.08
  -1   5 -12   63.50    0.99
   1  -5  12   50.54    0.97
   1  -5  12   33.46    0.79
   4   1  12   52.69    0.85
   4   1  12   51.29    0.97
   5  -4 -12   66.06    0.95
   5  -4 -12   68.29    0.78
  -5   4   9    0.72    0.16
  -5   4   9    1.21    0.23
  -5   4   9    1.75    0.25
  -4  -1  -9    0.74    0.19
  -4  -1  -9    1.05    0.20
  -1   5  -9    1.17    0.19
  -1   5  -9    3.47    0.32
  -1   5  -9    1.14    0.23
   1  -5   9    0.81    0.19
   1  -5   9    0.31    0.16
   1  -5   9    0.82    0.27
   4   1   9    0.94    0.12
   4   1   9    0.52    0.16
   4   1   9    1.41    0.26
   5  -4  -9    0.70    0.17
   5  -4  -9    2.97    0.29
   5  -4  -9    1.42    0.19
  -5   4   6   53.80    0.72
  -5   4   6  150.84    1.40
  -5   4   6  106.55    0.86
  -5   4   6  151.19    1.42
  -4  -1  -6   79.28    1.01
  -4  -1  -6   90.98    0.59
  -4  -1  -6   80.51    1.04
  -1   5  -6  127.51    1.20
  -1   5  -6  122.07    1.27
  -1   5  -6  131.51    1.29
  -1   5  -6  110.41    1.25
   1  -5   6   75.53    0.54
   1  -5   6  115.05    1.11
   1  -5   6   70.66    0.98
   1  -5   6   90.05    1.02
   4   1   6   98.30    0.87
   4   1   6  104.90    1.13
   4   1   6   99.30    1.13
   5  -4  -6  130.65    1.27
   5  -4  -6  144.54    0.88
   5  -4  -6  175.42    1.33
   5  -4  -6  169.26    1.31
  -5   4   3   29.82    0.54
  -5   4   3   69.91    0.87
  -5   4   3   59.44    0.76
  -5   4   3   64.47    0.86
  -4  -1  -3   35.48    0.61
  -4  -1  -3   39.83    0.60
  -4  -1  -3   43.82    0.65
  -4  -1  -3   35.44    0.50
  -4  -1  -3   33.57    0.64
  -1   5  -3   49.35    0.74
  -1   5  -3   47.10    0.77
  -1   5  -3   51.98    0.80
  -1   5  -3   41.85    0.81
   1  -5   3   41.25    0.53
   1  -5   3   46.42    0.60
   1  -5   3   42.44    0.70
   1  -5   3   48.23    0.44
   4   1   3   39.18    0.61
   4   1   3   41.00    0.72
   5  -4  -3   55.04    0.82
   5  -4  -3   67.30    0.65
   5  -4  -3   78.27    0.94
   5  -4  -3   75.41    0.91
  -5   4   0  183.40    1.35
  -5   4   0  357.11    1.74
  -5   4   0  166.98    1.09
  -5   4   0  325.82    1.83
  -5   4   0  308.35    1.73
  -4  -1   0  196.12    1.27
  -4  -1   0  271.58    1.03
  -4  -1   0  210.93    1.42
  -4  -1   0  271.13    1.23
  -4  -1   0  176.04    1.25
  -4  -1   0  175.16    1.35
  -1   5   0  207.34    1.51
  -1   5   0  173.60    1.44
  -1   5   0  229.93    1.62
   1  -5   0  218.37    1.58
   1  -5   0  214.51    1.20
   4   1   0  211.07    1.32
   4   1   0  194.75    1.43
   4   1   0  216.85    1.57
   4   1   0  218.46    1.57
   5  -4   0  261.41    1.77
   5  -4   0  347.07    1.57
   5  -4   0  381.00    2.06
   5  -4   0  381.56    2.07
  -5   4  -3   77.99    0.72
  -5   4  -3   41.25    0.62
  -5   4  -3   74.22    0.95
  -5   4  -3   67.78    0.77
  -4  -1   3   41.14    0.69
  -4  -1   3   41.28    0.39
  -4  -1   3   34.29    0.62
  -4  -1   3   36.91    0.61
  -4  -1   3   42.33    0.71
  -1   5   3   43.51    0.66
  -1   5   3   35.31    0.66
  -1   5   3   39.64    0.67
   1  -5  -3   38.21    0.74
   1  -5  -3   40.97    0.71
   4   1  -3   38.86    0.53
   4   1  -3   36.37    0.67
   4   1  -3   37.94    0.66
   4   1  -3   38.24    0.68
   5  -4   3   58.53    0.86
   5  -4   3   76.12    0.97
  -5   4  -6  104.02    1.09
  -5   4  -6  142.24    0.99
  -5   4  -6  160.96    1.46
  -5   4  -6  134.00    1.03
  -4  -1   6   94.50    1.13
  -4  -1   6   74.37    0.99
  -4  -1   6   94.31    0.85
  -4  -1   6   97.23    1.07
  -1   5   6   97.42    0.83
  -1   5   6   68.57    0.97
  -1   5   6   73.95    0.92
   1  -5  -6   85.58    1.07
   1  -5  -6   88.15    1.05
   4   1  -6   87.43    0.64
   4   1  -6   80.21    1.05
   4   1  -6   82.78    0.93
   4   1  -6   83.00    0.94
   5  -4   6  116.58    1.23
   5  -4   6  168.61    1.47
  -5   4  -9    0.87    0.19
  -5   4  -9    0.53    0.16
  -5   4  -9    1.00    0.24
  -5   4  -9    0.68    0.14
  -4  -1   9    0.29    0.16
  -4  -1   9    0.26    0.15
  -4  -1   9    0.76    0.18
  -1   5   9    0.29    0.18
  -1   5   9    0.48    0.16
  -1   5   9    0.44    0.28
   1  -5  -9    0.12    0.15
   1  -5  -9    2.42    0.27
   4   1  -9   -0.05    0.15
   4   1  -9    0.96    0.17
   4   1  -9    0.50    0.20
   5  -4   9    0.78    0.18
   5  -4   9    0.38    0.20
   5  -4   9    1.17    0.26
  -5   4 -12   45.80    0.88
  -5   4 -12   46.88    0.94
  -5   4 -12   65.44    1.09
  -5   4 -12   53.47    0.65
  -4  -1  12   39.75    0.89
  -4  -1  12   35.75    0.85
  -4  -1  12   47.31    0.84
  -1   5  12   35.84    0.86
  -1   5  12   48.45    0.91
   1  -5 -12   40.76    0.90
   1  -5 -12   37.58    0.76
   4   1 -12   34.37    0.82
   4   1 -12   35.14    0.60
   5  -4  12   47.21    0.97
  -5   4 -15   13.96    0.62
  -5   4 -15   15.80    0.69
  -5   4 -15   22.98    0.80
  -4  -1  15   11.41    0.55
  -4  -1  15   11.64    0.65
  -4  -1  15   14.20    0.62
  -1   5  15   13.49    0.69
  -1   5  15   16.48    0.70
   1  -5 -15   12.69    0.65
   1  -5 -15   13.59    0.55
   4   1 -15   12.84    0.62
   4   1 -15   12.32    0.39
   5  -4  15   16.45    0.74
  -5   3  16   30.47    0.86
  -3  -2 -16   22.80    0.81
  -3  -2 -16   23.22    0.77
  -2   5 -16   32.89    0.93
  -2   5 -16   34.16    0.85
   2  -5  16   24.60    0.85
   2  -5  16   19.95    0.73
   3   2  16   31.02    0.93
   5  -3 -16   29.05    0.75
  -5   3  13    4.22    0.33
  -5   3  13    5.61    0.41
  -5   3  13    6.45    0.50
  -3  -2 -13    4.54    0.42
  -3  -2 -13    3.54    0.39
  -2   5 -13    6.62    0.46
  -2   5 -13   14.07    0.56
   2  -5  13    6.27    0.45
   2  -5  13    3.27    0.38
   3   2  13    5.14    0.36
   3   2  13    6.56    0.47
   5  -3 -13    7.52    0.41
   5  -3 -13    7.57    0.33
   5  -3 -13    7.05    0.28
  -5   3  10   97.85    0.85
  -5   3  10  195.42    1.77
  -5   3  10  197.48    1.77
  -3  -2 -10  123.19    1.38
  -3  -2 -10  128.11    1.37
  -2   5 -10  177.40    1.67
  -2   5 -10  215.06    1.72
   2  -5  10  172.25    1.59
   2  -5  10   79.71    1.04
   2  -5  10  132.13    1.22
   3   2  10  145.14    1.12
   3   2  10  159.91    1.58
   3   2  10  143.49    1.35
   5  -3 -10  162.83    1.48
   5  -3 -10  215.80    1.31
   5  -3 -10  222.17    1.33
  -5   3   7   41.32    0.53
  -5   3   7  107.73    1.19
  -5   3   7   71.14    0.57
  -5   3   7  101.88    1.18
  -3  -2  -7   56.47    0.85
  -3  -2  -7   48.04    0.48
  -3  -2  -7   67.76    1.01
  -3  -2  -7   59.48    0.89
  -2   5  -7   90.67    1.06
  -2   5  -7   84.65    1.07
  -2   5  -7  105.39    1.16
  -2   5  -7   99.20    1.17
   2  -5   7   48.54    0.59
   2  -5   7   94.96    1.04
   2  -5   7   87.76    1.00
   3   2   7   73.27    0.61
   3   2   7   69.38    0.96
   3   2   7   71.12    0.93
   5  -3  -7   80.51    1.01
   5  -3  -7  114.43    1.01
   5  -3  -7  119.00    1.03
  -5   3   4  124.73    0.92
  -5   3   4  300.18    1.78
  -5   3   4  249.82    1.35
  -5   3   4  242.07    1.69
  -3  -2  -4  153.05    1.23
  -3  -2  -4  209.53    1.34
  -3  -2  -4  154.55    1.02
  -3  -2  -4  164.36    1.37
  -2   5  -4  232.89    1.62
  -2   5  -4  218.63    1.62
  -2   5  -4  268.25    1.76
  -2   5  -4  243.70    1.69
   2  -5   4  193.64    1.17
   2  -5   4  254.35    1.47
   2  -5   4  253.84    1.65
   3   2   4  184.20    1.15
   3   2   4  197.54    1.50
   5  -3  -4  204.49    1.55
   5  -3  -4  299.38    1.69
   5  -3  -4  327.33    1.74
  -5   3   1    7.03    0.26
  -5   3   1   15.88    0.39
  -5   3   1    6.60    0.19
  -5   3   1   14.28    0.43
  -5   3   1   12.64    0.38
  -3  -2  -1    7.56    0.26
  -3  -2  -1   11.47    0.33
  -3  -2  -1   10.41    0.36
  -3  -2  -1    6.81    0.27
  -3  -2  -1    6.93    0.31
  -2   5  -1   10.00    0.36
  -2   5  -1    8.51    0.33
  -2   5  -1   11.85    0.40
  -2   5  -1    8.99    0.66
   2  -5   1   12.19    0.28
   2  -5   1   11.90    0.48
   2  -5   1   13.12    0.41
   2  -5   1   12.23    0.30
   3   2   1    7.95    0.31
   3   2   1    7.98    0.29
   3   2   1    7.98    0.23
   3   2   1    8.07    0.33
   3   2   1    7.48    0.39
   5  -3  -1   11.34    0.38
   5  -3  -1   14.39    0.40
   5  -3  -1   17.34    0.49
  -5   3  -2  126.47    0.88
  -5   3  -2   72.58    0.69
  -5   3  -2  121.82    1.13
  -5   3  -2   92.74    0.95
  -3  -2   2   72.09    0.61
  -3  -2   2   75.97    0.71
  -3  -2   2   60.60    0.79
  -3  -2   2   61.17    0.77
  -2   5   2   65.23    0.87
  -2   5   2   86.23    0.95
   2  -5  -2   83.24    0.44
   2  -5  -2   82.75    0.98
   2  -5  -2   99.98    1.05
   2  -5  -2   86.89    0.84
   3   2  -2   70.02    0.61
   3   2  -2   64.44    0.83
   3   2  -2   68.49    0.86
   5  -3   2   87.08    0.99
   5  -3   2  126.66    1.01
   5  -3   2  125.08    1.17
   5  -3   2  125.89    1.19
  -5   3  -5    1.03    0.18
  -5   3  -5    0.56    0.13
  -5   3  -5    1.51    0.22
  -5   3  -5    0.63    0.13
  -3  -2   5    0.45    0.15
  -3  -2   5    1.06    0.17
  -3  -2   5    1.00    0.15
  -3  -2   5    0.02    0.14
  -3  -2   5    1.01    0.16
  -2   5   5    0.71    0.18
  -2   5   5    0.44    0.13
  -2   5   5    0.47    0.18
   2  -5  -5    1.42    0.26
   2  -5  -5    0.76    0.16
   3   2  -5    0.69    0.14
   3   2  -5    1.38    0.21
   5  -3   5    0.72    0.14
   5  -3   5    1.25    0.17
   5  -3   5    0.91    0.11
   5  -3   5    1.36    0.20
  -5   3  -8  102.75    1.20
  -5   3  -8  126.85    1.24
  -5   3  -8  172.13    1.54
  -5   3  -8  109.80    1.03
  -3  -2   8  108.41    1.25
  -3  -2   8   90.90    1.14
  -3  -2   8  112.61    0.82
  -3  -2   8  132.05    1.14
  -2   5   8  107.05    0.85
  -2   5   8   76.26    1.05
  -2   5   8  123.19    1.14
  -2   5   8   81.28    0.87
   2  -5  -8  115.28    1.17
   2  -5  -8  113.81    1.15
   3   2  -8  118.53    0.84
   3   2  -8  109.04    1.05
   3   2  -8  107.20    1.04
   5  -3   8  128.92    1.23
   5  -3   8  182.28    0.82
   5  -3   8  176.75    1.24
  -5   3 -11   33.80    0.75
  -5   3 -11   46.94    0.87
  -5   3 -11   62.78    1.02
  -3  -2  11   40.69    0.85
  -3  -2  11   35.33    0.80
  -3  -2  11   51.43    0.75
  -2   5  11   30.82    0.75
  -2   5  11   57.68    0.87
   2  -5 -11   35.04    0.79
   2  -5 -11   34.73    0.67
   3   2 -11   53.36    0.62
   3   2 -11   40.48    0.66
   5  -3  11   48.03    0.92
   5  -3  11   63.52    0.90
   5  -3  11   63.66    1.00
  -5   3 -14  106.27    1.40
  -5   3 -14  146.76    1.69
  -5   3 -14  204.24    1.91
  -3  -2  14  124.64    1.57
  -3  -2  14  125.70    1.59
  -3  -2  14  154.93    1.33
  -2   5  14  112.47    1.50
  -2   5  14  158.22    1.71
  -2   5  14  178.27    1.67
   2  -5 -14  118.83    1.56
   2  -5 -14  122.35    1.25
   3   2 -14  143.21    1.17
   5  -3  14  153.62    1.75
  -5   3 -17   16.24    0.74
  -5   3 -17   20.55    0.82
  -5   3 -17   24.95    0.88
  -3  -2  17   16.56    0.65
  -3  -2  17   18.48    0.82
  -2   5  17   17.38    0.81
  -2   5  17   19.90    0.70
  -2   5  17   25.74    0.86
   2  -5 -17   15.23    0.75
   2  -5 -17   16.70    0.57
   3   2 -17   19.72    0.78
   3   2 -17   18.94    0.48
   5  -3  17   20.55    0.85
  -5   2  17   15.36    0.68
  -3   5 -17   25.77    0.88
  -3   5 -17   28.20    0.86
  -2  -3 -17   20.21    0.81
  -2  -3 -17   20.97    0.75
   2   3  17   24.99    0.91
   3  -5  17   20.38    0.85
   5  -2 -17   20.50    0.74
  -5   2  14  172.01    1.88
  -5   2  14  188.69    1.90
  -3   5 -14  182.60    1.91
  -3   5 -14  233.89    1.97
  -2  -3 -14  139.36    1.68
  -2  -3 -14  150.24    1.57
   2   3  14  173.43    1.87
   3  -5  14  170.82    1.85
   3  -5  14  103.63    1.17
   5  -2 -14  137.04    1.50
   5  -2 -14   55.70    0.56
   5  -2 -14  210.68    1.02
  -5   2  11   58.03    1.01
  -5   2  11   60.58    1.01
  -3   5 -11   57.45    1.00
  -3   5 -11   74.90    1.08
  -2  -3 -11   40.89    0.84
  -2  -3 -11   41.91    0.45
  -2  -3 -11   41.39    0.80
   2   3  11   43.61    0.86
   2   3  11   37.62    0.45
   2   3  11   49.43    0.93
   3  -5  11   57.08    0.97
   3  -5  11   24.39    0.58
   5  -2 -11   41.55    0.81
   5  -2 -11   69.12    0.72
   5  -2 -11   44.42    0.58
  -5   2   8  109.08    0.55
  -5   2   8  163.21    1.51
  -5   2   8  150.01    1.46
  -3   5  -8  141.45    1.42
  -3   5  -8  172.76    1.53
  -3   5  -8  196.59    1.61
  -2  -3  -8  106.92    1.19
  -2  -3  -8  111.86    0.86
  -2  -3  -8  134.05    1.37
  -2  -3  -8  114.07    1.23
   2   3   8  120.91    0.46
   2   3   8  121.46    0.48
   2   3   8  114.53    1.22
   2   3   8   89.47    0.67
   2   3   8  120.76    1.32
   2   3   8  122.99    1.21
   3  -5   8  160.61    1.44
   3  -5   8  171.38    1.42
   5  -2  -8  106.54    1.20
   5  -2  -8  160.13    0.86
   5  -2  -8  168.77    1.20
   5  -2  -8  150.28    1.12
  -5   2   5    0.69    0.09
  -5   2   5    1.21    0.18
  -5   2   5    2.54    0.23
  -5   2   5    0.70    0.15
  -3   5  -5    0.89    0.16
  -3   5  -5    0.49    0.15
  -3   5  -5    0.56    0.35
  -3   5  -5    1.34    0.26
  -3   5  -5    1.71    0.23
  -2  -3  -5    0.96    0.16
  -2  -3  -5    1.74    0.18
  -2  -3  -5    1.31    0.29
  -2  -3  -5    0.62    0.15
   2   3   5    0.78    0.10
   2   3   5    0.51    0.13
   2   3   5    0.48    0.15
   3  -5   5    0.79    0.21
   3  -5   5    1.31    0.17
   3  -5   5    1.00    0.17
   5  -2  -5    0.64    0.13
   5  -2  -5    1.21    0.12
   5  -2  -5    1.30    0.16
   5  -2  -5    1.07    0.20
  -5   2   2   60.78    0.56
  -5   2   2  115.00    1.02
  -5   2   2  112.88    0.99
  -5   2   2   82.97    0.97
  -3   5  -2   79.41    0.96
  -3   5  -2   76.15    0.92
  -3   5  -2  112.48    1.11
  -2  -3  -2   65.42    0.72
  -2  -3  -2   95.14    0.90
  -2  -3  -2   66.59    0.77
  -2  -3  -2   65.76    0.85
   2   3   2   61.77    0.70
   2   3   2   64.23    0.67
   2   3   2   67.29    0.87
   2   3   2   66.08    0.89
   3  -5   2  113.97    0.93
   3  -5   2  114.96    1.20
   3  -5   2  123.94    1.17
   3  -5   2   90.24    0.65
   5  -2  -2   72.64    0.92
   5  -2  -2  101.40    0.39
   5  -2  -2  106.02    1.03
   5  -2  -2  121.80    1.10
  -5   2  -1    8.16    0.32
  -5   2  -1   12.55    0.33
  -5   2  -1    8.64    0.22
  -5   2  -1   12.89    0.42
  -5   2  -1    9.64    0.35
  -3   5   1    8.09    0.34
  -3   5   1    7.79    0.31
  -3   5   1   12.74    0.41
  -2  -3   1    7.85    0.21
  -2  -3   1    8.87    0.38
  -2  -3   1    7.17    0.30
  -2  -3   1    7.45    0.32
   2   3  -1    7.05    0.23
   2   3  -1    7.78    0.35
   2   3  -1    7.35    0.32
   2   3  -1    8.32    0.40
   3  -5  -1   13.13    0.39
   3  -5  -1   14.50    0.28
   3  -5  -1   14.08    0.49
   3  -5  -1   16.05    0.45
   3  -5  -1   12.14    0.38
   5  -2   1    9.46    0.35
   5  -2   1   13.49    0.39
   5  -2   1   13.39    0.23
   5  -2   1   12.25    0.38
   5  -2   1   13.07    0.46
  -5   2  -4  162.52    1.39
  -5   2  -4  183.21    0.88
  -5   2  -4  198.01    1.21
  -5   2  -4  247.39    1.68
  -5   2  -4  173.56    1.37
  -3   5   4  126.00    1.23
  -3   5   4  180.44    1.07
  -3   5   4  193.38    1.33
  -2  -3   4  199.68    1.29
  -2  -3   4  148.43    1.32
  -2  -3   4  155.37    1.19
  -2  -3   4  185.01    1.20
   2   3  -4  179.09    0.90
   2   3  -4  181.68    1.40
   2   3  -4  186.98    1.40
   3  -5  -4  283.91    1.62
   3  -5  -4  284.94    0.91
   3  -5  -4  254.22    1.63
   3  -5  -4  276.29    1.72
   5  -2   4  206.51    1.47
   5  -2   4  268.26    1.22
   5  -2   4  278.37    1.27
   5  -2   4  262.68    1.73
  -5   2  -7   50.04    0.83
  -5   2  -7   66.96    0.84
  -5   2  -7   89.92    1.09
  -3   5   7   62.54    0.78
  -3   5   7   43.28    0.77
  -3   5   7   90.50    0.83
  -3   5   7   48.15    0.67
  -2  -3   7   58.01    0.80
  -2  -3   7   54.86    0.87
  -2  -3   7   56.17    0.70
  -2  -3   7   74.89    0.75
   2   3  -7   69.36    0.51
   2   3  -7   80.05    0.83
   2   3  -7   68.04    0.87
   2   3  -7   66.86    0.87
   3  -5  -7  109.36    0.96
   3  -5  -7   90.86    1.01
   3  -5  -7   94.39    1.01
   5  -2   7   75.70    0.90
   5  -2   7   54.43    0.30
   5  -2   7  100.68    0.93
   5  -2   7   96.37    1.10
  -5   2 -10   95.65    1.23
  -5   2 -10  132.93    1.35
  -5   2 -10  168.99    1.59
  -3   5  10   81.67    1.12
  -3   5  10  192.78    1.36
  -2  -3  10  118.42    1.36
  -2  -3  10  112.55    1.34
  -2  -3  10  161.27    1.08
   2   3 -10  154.82    0.75
   2   3 -10  180.36    1.32
   2   3 -10  136.72    1.23
   2   3 -10  142.04    1.42
   3  -5 -10  213.12    1.24
   3  -5 -10  200.36    2.18
   3  -5 -10  145.93    1.27
   5  -2  10  146.38    1.24
   5  -2  10  146.19    1.50
   5  -2  10  190.45    1.50
   5  -2  10  187.25    1.56
  -5   2 -13    2.99    0.36
  -5   2 -13    5.78    0.42
  -5   2 -13    6.12    0.48
  -3   5  13    3.07    0.31
  -3   5  13    6.12    0.43
  -3   5  13    7.24    0.42
  -2  -3  13    3.94    0.36
  -2  -3  13    3.71    0.42
   2   3 -13    5.62    0.37
   2   3 -13    4.97    0.34
   3  -5 -13    2.67    0.32
   5  -2  13    4.39    0.43
   5  -2  13    7.28    0.44
  -5   2 -16   17.51    0.72
  -5   2 -16   20.41    0.78
  -5   2 -16   29.88    0.89
  -3   5  16   17.61    0.75
  -3   5  16   26.87    0.78
  -3   5  16   31.99    0.84
  -2  -3  16   18.76    0.66
  -2  -3  16   21.78    0.83
   2   3 -16   33.37    0.80
   2   3 -16   27.70    0.62
   3  -5 -16   17.77    0.75
   3  -5 -16   19.63    0.55
   5  -2  16   23.40    0.83
   5  -2  16   29.68    0.87
  -5   1  15   14.83    0.62
  -5   1  15   16.67    0.69
  -4   5 -15   16.69    0.71
  -4   5 -15   25.31    0.82
  -1  -4 -15   13.98    0.67
  -1  -4 -15   16.20    0.62
   1   4  15   17.22    0.73
   4  -5  15   17.69    0.74
   5  -1 -15   11.99    0.59
  -5   1  12   47.67    0.97
  -5   1  12   46.23    0.91
  -4   5 -12   52.76    1.02
  -4   5 -12   79.03    1.17
  -1  -4 -12   41.67    0.90
  -1  -4 -12   43.84    0.85
   1   4  12   40.91    0.90
   1   4  12   47.31    0.95
   4  -5  12   52.49    1.01
   4  -5  12   25.61    0.58
   5  -1 -12   35.76    0.81
   5  -1 -12   53.33    0.66
   5  -1 -12   30.80    0.65
  -5   1   9    0.63    0.18
  -5   1   9    1.98    0.26
  -4   5  -9    0.27    0.16
  -4   5  -9    2.76    0.31
  -1  -4  -9    0.36    0.15
  -1  -4  -9    0.55    0.18
   1   4   9    1.15    0.20
   1   4   9    0.39    0.16
   1   4   9    0.70    0.27
   4  -5   9    0.69    0.20
   4  -5   9    1.09    0.29
   5  -1  -9    0.46    0.16
   5  -1  -9    0.84    0.15
   5  -1  -9    0.45    0.20
  -5   1   6  121.71    1.26
  -5   1   6  123.31    0.89
  -5   1   6  105.35    1.19
  -4   5  -6  109.73    1.20
  -4   5  -6  166.41    1.22
  -4   5  -6  165.86    1.48
  -1  -4  -6   87.27    1.02
  -1  -4  -6  101.60    1.18
  -1  -4  -6   89.12    1.08
   1   4   6   95.03    0.73
   1   4   6   83.97    1.03
   1   4   6   89.44    1.04
   4  -5   6  135.15    1.28
   4  -5   6  163.02    1.42
   5  -1  -6   77.79    1.04
   5  -1  -6  129.93    0.92
   5  -1  -6  100.10    0.99
   5  -1  -6  101.86    1.00
  -5   1   3   55.34    0.77
  -5   1   3   54.20    0.71
  -5   1   3   44.73    0.75
  -4   5  -3   47.17    0.77
  -4   5  -3   45.22    0.72
  -4   5  -3   80.63    0.72
  -4   5  -3   71.74    0.94
  -4   5  -3   79.15    0.66
  -1  -4  -3   38.17    0.60
  -1  -4  -3   36.75    0.93
  -1  -4  -3   38.63    0.69
   1   4   3   37.18    0.60
   1   4   3   36.71    0.63
   1   4   3   36.07    0.40
   1   4   3   36.25    0.67
   4  -5   3   57.93    0.86
   4  -5   3   64.17    0.80
   4  -5   3   75.70    0.96
   5  -1  -3   36.73    0.68
   5  -1  -3   45.55    0.70
   5  -1  -3   43.50    0.71
  -5   1   0  201.09    1.44
  -5   1   0  238.16    1.09
  -5   1   0  240.14    1.41
  -5   1   0  211.96    0.77
  -5   1   0  243.34    1.57
  -5   1   0  201.87    1.56
  -4   5   0  194.98    1.51
  -4   5   0  174.08    1.33
  -4   5   0  320.11    1.13
  -4   5   0  286.97    1.74
  -4   5   0  341.65    1.61
  -1  -4   0  197.46    1.13
  -1  -4   0  196.25    1.47
  -1  -4   0  206.47    1.51
   1   4   0  185.71    1.27
   1   4   0  184.46    1.08
   1   4   0  198.18    1.51
   1   4   0  193.82    1.51
   4  -5   0  284.32    1.81
   4  -5   0  339.20    1.97
   4  -5   0  342.82    1.98
   4  -5   0  251.90    1.40
   5  -1   0  201.40    1.51
   5  -1   0  252.89    1.48
   5  -1   0  203.75    1.08
   5  -1   0  232.19    1.61
   5  -1   0  270.94    1.73
  -5   1  -3   33.77    0.64
  -5   1  -3   45.21    0.65
  -5   1  -3   39.39    0.51
  -5   1  -3   38.75    0.50
  -5   1  -3   42.11    0.72
  -4   5   3   29.99    0.61
  -4   5   3   57.59    0.44
  -4   5   3   52.49    0.74
  -4   5   3   72.48    0.85
  -1  -4   3   35.96    0.34
  -1  -4   3   35.76    0.67
  -1  -4   3   34.10    0.63
   1   4  -3   41.54    0.57
   1   4  -3   36.14    0.62
   1   4  -3   41.88    0.67
   1   4  -3   42.44    0.72
   1   4  -3   39.38    0.74
   4  -5  -3   64.75    0.85
   4  -5  -3   69.12    0.93
   4  -5  -3   70.02    0.89
   5  -1   3   40.92    0.67
   5  -1   3   42.52    0.56
   5  -1   3   46.49    0.59
   5  -1   3   45.24    0.75
   5  -1   3   45.13    0.79
  -5   1  -6   69.62    0.98
  -5   1  -6   87.63    0.92
  -5   1  -6   98.17    1.14
  -4   5   6   59.81    0.87
  -4   5   6  151.70    0.79
  -4   5   6   88.80    0.88
  -1  -4   6   80.39    1.05
  -1  -4   6   82.65    0.92
  -1  -4   6  105.85    0.74
   1   4  -6  111.31    0.90
   1   4  -6  119.46    1.15
   1   4  -6  101.68    1.11
   1   4  -6  101.16    1.13
   4  -5  -6  148.12    1.25
   4  -5  -6  157.80    1.33
   4  -5  -6  155.28    1.31
   5  -1   6  103.51    1.02
   5  -1   6  118.80    1.06
   5  -1   6  115.31    1.22
  -5   1  -9    0.71    0.18
  -5   1  -9    0.67    0.17
  -5   1  -9    0.70    0.22
  -4   5   9    0.53    0.18
  -4   5   9    1.39    0.24
  -4   5   9    2.02    0.17
  -1  -4   9    0.79    0.17
  -1  -4   9    0.70    0.12
   1   4  -9    1.38    0.16
   1   4  -9    1.14    0.19
   1   4  -9    0.66    0.19
   4  -5  -9    2.13    0.21
   4  -5  -9    2.13    0.31
   4  -5  -9    1.60    0.20
   5  -1   9    0.69    0.16
   5  -1   9    0.82    0.16
   5  -1   9    1.29    0.23
  -5   1 -12   31.72    0.80
  -5   1 -12   37.40    0.82
  -5   1 -12   39.79    0.86
  -4   5  12   26.27    0.69
  -4   5  12   58.85    1.07
  -4   5  12   70.48    0.82
  -1  -4  12   37.71    0.86
   1   4 -12   61.41    0.74
   1   4 -12   62.70    0.95
   1   4 -12   48.53    0.82
   4  -5 -12   74.94    0.86
   4  -5 -12   49.66    0.75
   5  -1  12   47.50    0.66
   5  -1  12   50.86    0.95
   5  -1  12   60.51    0.99
  -5   1 -15    9.14    0.59
  -5   1 -15   10.39    0.60
  -5   1 -15   12.72    0.67
  -4   5  15    8.55    0.58
  -4   5  15   14.43    0.61
  -1  -4  15   11.15    0.65
   1   4 -15   18.81    0.67
   1   4 -15   12.05    0.52
   4  -5 -15   10.26    0.43
   5  -1  15   14.21    0.67
   5  -1  15   15.61    0.68
  -5   0  16   24.67    0.85
  -5   0  16   29.19    0.93
  -5   5 -16   27.45    0.97
  -5   5 -16   39.40    1.07
   0  -5 -16   23.21    0.90
   0  -5 -16   27.96    0.83
   0   5  16   27.29    0.94
   0   5  16   30.57    0.78
   0   5  16   30.08    0.97
   5  -5  16   27.59    0.99
   5   0 -16   19.92    0.80
   5   0 -16   31.70    0.48
  -5   0  13    2.35    0.34
  -5   0  13    2.08    0.34
  -5   5 -13    1.46    0.30
  -5   5 -13    3.83    0.41
   0  -5 -13    1.85    0.31
   0  -5 -13    1.63    0.30
   0   5  13    2.63    0.35
   0   5  13    3.27    0.37
   5  -5  13    2.68    0.38
   5   0 -13    1.42    0.29
   5   0 -13    1.78    0.22
  -5   0  10  137.22    1.59
  -5   0  10  108.33    1.40
  -5   0  10  146.39    1.52
  -5   5 -10  123.93    1.45
  -5   5 -10  209.08    1.89
   0  -5 -10  103.66    1.34
   0  -5 -10  127.04    1.41
   0   5  10  100.56    1.34
   0   5  10  134.53    1.50
   5  -5  10  160.73    1.68
   5  -5  10   66.02    0.80
   5  -5  10  141.89    1.47
   5   0 -10  105.36    1.37
   5   0 -10  116.57    1.11
  -5   0   7   53.37    0.92
  -5   0   7   40.75    0.80
  -5   0   7   51.66    0.88
  -5   5  -7   54.51    0.89
  -5   5  -7   84.37    1.15
  -5   5  -7   85.37    0.70
   0  -5  -7   44.56    0.81
   0  -5  -7   44.93    0.83
   0   5   7   41.14    0.81
   0   5   7   49.35    0.87
   0   5   7   45.97    0.83
   5  -5   7   59.63    0.97
   5  -5   7   66.22    1.00
   5  -5   7   83.60    1.12
   5   0  -7   39.34    0.80
   5   0  -7   42.30    0.71
   5   0  -7   40.80    0.89
  -5   0   4  182.98    1.53
  -5   0   4  142.82    1.34
  -5   0   4  164.54    1.24
  -5   0   4  172.48    1.54
  -5   5  -4  177.37    1.45
  -5   5  -4  274.32    1.16
  -5   5  -4  280.83    1.95
  -5   5  -4  299.41    1.48
   0  -5  -4  166.61    1.37
   0  -5  -4  170.71    1.52
   0   5   4  159.81    1.19
   0   5   4  147.13    1.39
   0   5   4  145.11    1.35
   5  -5   4  217.28    1.76
   5  -5   4  225.11    1.68
   5  -5   4  303.93    2.03
   5   0  -4  171.50    1.24
   5   0  -4  150.98    1.46
   5   0  -4  163.08    1.39
   5   0  -4  170.14    1.41
  -5   0   1    4.36    0.26
  -5   0   1    4.92    0.15
  -5   0   1    5.02    0.29
  -5   0   1    4.52    0.14
  -5   0   1    4.91    0.16
  -5   0   1    4.12    0.26
  -5   0   1    4.45    0.36
  -5   0   1    4.78    0.30
  -5   5  -1    4.36    0.29
  -5   5  -1    3.64    0.25
  -5   5  -1    7.81    0.37
  -5   5  -1    8.74    0.32
   0  -5  -1    4.38    0.24
   0  -5  -1    4.62    0.32
   0   5   1    4.21    0.28
   0   5   1    3.77    0.31
   5  -5   1    6.80    0.34
   5  -5   1   10.49    0.59
   5  -5   1    8.60    0.42
   5   0  -1    4.54    0.29
   5   0  -1    4.04    0.29
   5   0  -1    4.02    0.42
  -5   0  -2   53.41    0.80
  -5   0  -2   57.91    0.67
  -5   0  -2   65.26    0.69
  -5   0  -2   52.84    0.65
  -5   0  -2   53.57    0.82
  -5   5   2   44.41    0.75
  -5   5   2   38.56    0.60
  -5   5   2   81.69    0.97
  -5   5   2  106.05    1.08
   0  -5   2   54.75    0.57
   0  -5   2   55.42    0.87
   0  -5   2   54.00    0.83
   0   5  -2   62.06    0.82
   0   5  -2   49.47    0.66
   0   5  -2   61.60    0.90
   0   5  -2   67.68    0.96
   5  -5  -2   85.11    1.06
   5  -5  -2  106.55    1.20
   5  -5  -2  110.05    1.18
   5   0   2   58.17    0.83
   5   0   2   58.67    0.75
   5   0   2   59.72    0.90
  -5   0  -5    0.34    0.15
  -5   0  -5    0.77    0.20
  -5   5   5    0.60    0.16
  -5   5   5    1.30    0.23
  -5   5   5    0.49    0.23
  -5   5   5    2.47    0.28
   0  -5   5    1.09    0.21
   0  -5   5    1.06    0.24
   0  -5   5    0.79    0.11
   0  -5   5    0.86    0.14
   0   5  -5    0.68    0.16
   0   5  -5    0.56    0.16
   0   5  -5    1.09    0.21
   0   5  -5    0.87    0.35
   5  -5  -5    1.13    0.19
   5  -5  -5    0.68    0.23
   5  -5  -5    0.56    0.28
   5  -5  -5    1.62    0.21
   5   0   5    0.52    0.15
   5   0   5    0.89    0.16
   5   0   5    0.61    0.19
  -5   0  -8   76.76    1.12
  -5   0  -8   83.33    1.16
  -5   5   8   49.90    0.83
  -5   5   8  133.58    1.49
  -5   5   8  148.07    1.53
   0  -5   8  101.22    1.18
   0  -5   8   77.34    1.13
   0   5  -8  122.50    1.15
   0   5  -8  121.18    1.33
   0   5  -8  112.56    1.28
   5  -5  -8  137.52    1.34
   5  -5  -8  149.09    1.32
   5   0   8  103.21    0.97
   5   0   8  107.28    1.20
   5   0   8  107.62    1.27
  -5   0 -11   30.99    0.80
  -5   0 -11   33.06    0.82
  -5   5  11   22.36    0.63
  -5   5  11   52.49    1.03
   0  -5  11   39.43    0.85
   0  -5  11   30.58    0.80
   0   5 -11   51.61    0.80
   0   5 -11   49.61    0.92
   0   5 -11   46.01    0.88
   5  -5 -11   59.53    0.90
   5  -5 -11   56.16    0.82
   5   0  11   43.47    0.60
   5   0  11   40.59    0.84
  -5   0 -14   99.74    1.51
  -5   0 -14  105.37    1.49
  -5   0 -14  113.43    1.55
  -5   5  14   81.32    1.18
  -5   5  14  138.07    1.77
   0  -5  14  116.92    1.59
   0  -5  14   99.26    1.45
   0   5 -14  160.06    1.44
   0   5 -14  161.91    1.74
   0   5 -14  134.16    1.49
   5  -5 -14  170.87    1.61
   5  -5 -14  122.67    1.13
   5   0  14  136.03    1.55
   5   0  14  140.29    1.69
  -6   5  13    1.79    0.41
  -6   5  13    2.97    0.41
  -5  -1 -13    2.05    0.40
  -5  -1 -13    2.13    0.40
  -1   6 -13    3.21    0.37
  -1   6 -13    4.64    0.48
  -1   6 -13    3.20    0.43
   1  -6  13    2.83    0.39
   1  -6  13    4.61    0.48
   5   1  13    3.31    0.41
   5   1  13    1.43    0.31
   6  -5 -13    3.20    0.37
   6  -5 -13    3.87    0.41
  -6   5  10   60.08    0.92
  -6   5  10  141.54    1.70
  -6   5  10  151.29    1.75
  -5  -1 -10  103.98    1.44
  -5  -1 -10  101.48    1.42
  -1   6 -10  142.08    1.45
  -1   6 -10  135.47    1.60
  -1   6 -10  134.67    1.56
   1  -6  10  117.87    1.42
   1  -6  10   85.96    1.31
   5   1  10  120.14    1.47
   6  -5 -10  144.94    1.54
   6  -5 -10  157.73    1.42
  -6   5   7   25.98    0.62
  -6   5   7   67.20    1.09
  -6   5   7   58.51    1.02
  -5  -1  -7   44.20    0.88
  -5  -1  -7   41.38    0.88
  -1   6  -7   56.22    0.91
  -1   6  -7   47.38    0.91
  -1   6  -7   54.52    0.98
   1  -6   7   50.02    0.83
   1  -6   7   38.50    0.85
   5   1   7   48.14    0.70
   5   1   7   47.91    0.87
   5   1   7   46.88    0.94
   6  -5  -7   61.83    1.01
   6  -5  -7   76.04    1.03
  -6   5   4   95.27    1.09
  -6   5   4  220.51    1.78
  -6   5   4  220.48    1.80
  -5  -1  -4  144.81    1.41
  -5  -1  -4  148.07    1.05
  -5  -1  -4  134.62    1.45
  -1   6  -4  169.88    1.52
  -1   6  -4  160.00    1.60
  -1   6  -4  173.50    1.66
   1  -6   4  132.38    0.88
   1  -6   4  132.42    1.48
   1  -6   4  137.13    1.42
   5   1   4  160.22    1.36
   5   1   4  162.90    1.47
   5   1   4  162.17    1.60
   6  -5  -4  183.22    1.69
   6  -5  -4  245.97    1.85
  -6   5   1    3.50    0.30
  -6   5   1    8.16    0.37
  -6   5   1    4.05    0.25
  -6   5   1    6.91    0.48
  -6   5   1    8.66    0.40
  -5  -1  -1   11.01    0.40
  -5  -1  -1    5.22    0.30
  -5  -1  -1    5.61    0.39
  -1   6  -1    4.65    0.34
  -1   6  -1    4.50    0.39
   1  -6   1    4.39    0.26
   1  -6   1    4.76    0.39
   5   1   1    4.71    0.32
   5   1   1    4.99    0.38
   6  -5  -1    6.89    0.39
   6  -5  -1    8.96    0.46
  -6   5  -2   37.93    0.75
  -6   5  -2   80.74    0.88
  -6   5  -2   35.99    0.64
  -6   5  -2   72.64    1.05
  -6   5  -2   77.46    0.95
  -5  -1   2   48.61    0.83
  -5  -1   2   42.45    0.76
  -5  -1   2   43.78    0.81
  -5  -1   2   50.76    0.89
  -1   6   2   46.97    0.85
  -1   6   2   48.62    0.88
   1  -6  -2   43.16    0.72
   1  -6  -2   45.15    0.86
   5   1  -2   45.18    0.83
   5   1  -2   47.60    0.85
   6  -5   2   60.06    0.99
   6  -5   2   84.56    1.16
  -6   5  -5    0.47    0.17
  -6   5  -5    1.12    0.28
  -6   5  -5    0.88    0.18
  -5  -1   5    0.63    0.21
  -5  -1   5    0.16    0.15
  -5  -1   5    0.42    0.18
  -1   6   5    0.22    0.19
  -1   6   5    0.23    0.23
   1  -6  -5    0.38    0.18
   1  -6  -5    0.48    0.21
   5   1  -5    0.63    0.18
   5   1  -5    0.95    0.21
   6  -5   5    0.64    0.18
   6  -5   5    3.24    0.36
  -6   5  -8   78.95    1.13
  -6   5  -8  124.93    1.52
  -6   5  -8  121.09    1.04
  -5  -1   8   78.20    1.22
  -5  -1   8   66.35    1.11
  -5  -1   8   84.95    1.17
  -1   6   8   66.37    1.13
  -1   6   8   86.00    1.19
   1  -6  -8   66.13    1.07
   1  -6  -8   77.42    1.15
   5   1  -8   76.19    1.20
   5   1  -8   78.17    1.04
   6  -5   8   89.22    1.25
   6  -5   8   95.39    1.33
   6  -5   8  135.43    1.56
  -6   5 -11   30.96    0.83
  -6   5 -11   47.92    1.07
  -5  -1  11   29.23    0.82
  -5  -1  11   26.21    0.83
  -5  -1  11   34.20    0.83
  -1   6  11   28.94    0.85
  -1   6  11   35.37    0.85
   1  -6 -11   29.91    0.84
   1  -6 -11   30.59    0.81
   5   1 -11   29.19    0.85
   5   1 -11   28.90    0.66
   6  -5  11   37.53    0.96
  -6   5 -14   98.09    1.53
  -6   5 -14  148.96    1.90
  -5  -1  14  101.54    1.61
  -5  -1  14   86.15    1.48
  -5  -1  14  107.97    1.46
  -1   6  14   98.59    1.58
  -1   6  14  111.95    1.58
   1  -6 -14   99.67    1.58
   1  -6 -14  112.29    1.47
   5   1 -14  102.44    1.57
   5   1 -14   97.72    1.07
   6  -5  14  113.78    1.69
  -6   4  14  379.58    2.99
  -6   4  14  424.15    3.11
  -4  -2 -14  364.19    2.87
  -4  -2 -14  378.25    2.79
  -2   6 -14  412.89    2.75
  -2   6 -14  414.02    3.01
  -2   6 -14  416.21    2.80
   2  -6  14  349.45    2.73
   2  -6  14  236.67    2.12
   4   2  14  390.84    2.95
   6  -4 -14  409.33    2.65
   6  -4 -14  419.38    1.89
  -6   4  11   26.66    0.57
  -6   4  11   49.51    1.02
  -6   4  11   52.43    1.07
  -4  -2 -11   37.18    0.90
  -4  -2 -11   35.94    0.88
  -2   6 -11   45.35    0.90
  -2   6 -11   45.99    0.98
  -2   6 -11   50.66    1.01
   2  -6  11   44.49    0.92
   2  -6  11   26.19    0.75
   4   2  11   43.94    0.77
   4   2  11   40.22    0.92
   6  -4 -11   44.14    0.89
   6  -4 -11   57.34    0.81
  -6   4   8  204.54    1.36
  -6   4   8  457.54    2.79
  -6   4   8  388.29    2.59
  -4  -2  -8  359.27    2.39
  -4  -2  -8  370.20    2.48
  -2   6  -8  422.01    2.52
  -2   6  -8  353.75    2.46
  -2   6  -8  442.64    2.67
   2  -6   8  401.14    2.36
   2  -6   8  244.10    1.99
   4   2   8  389.45    1.55
   4   2   8  401.31    2.56
   4   2   8  402.68    2.47
   6  -4  -8  397.82    2.50
   6  -4  -8  459.53    2.31
  -6   4   5  110.93    1.02
  -6   4   5  257.28    1.90
  -6   4   5  220.54    1.83
  -4  -2  -5  172.40    1.50
  -4  -2  -5  176.76    1.13
  -4  -2  -5  174.75    1.62
  -2   6  -5  212.50    1.74
  -2   6  -5  196.47    1.76
  -2   6  -5  226.90    1.85
   2  -6   5  203.98    1.47
   2  -6   5  187.52    1.61
   4   2   5  192.78    1.32
   4   2   5  196.83    1.69
   4   2   5  197.79    1.71
   6  -4  -5  199.41    1.74
   6  -4  -5  285.02    1.88
  -6   4   2  245.62    1.56
  -6   4   2  482.72    2.34
  -6   4   2  426.14    2.16
  -6   4   2  418.38    2.38
  -4  -2  -2  318.80    1.82
  -4  -2  -2  406.45    2.16
  -4  -2  -2  317.26    1.75
  -4  -2  -2  309.99    2.04
  -2   6  -2  329.86    2.14
  -2   6  -2  301.31    2.11
  -2   6  -2  358.75    2.25
   2  -6   2  347.22    1.59
   2  -6   2  355.01    2.21
   2  -6   2  356.72    1.30
   4   2   2  331.60    1.91
   4   2   2  349.58    2.22
   6  -4  -2  335.67    2.22
   6  -4  -2  536.47    2.70
  -6   4  -1  113.23    1.13
  -6   4  -1  215.03    1.37
  -6   4  -1  109.92    0.90
  -6   4  -1  203.11    1.60
  -6   4  -1  181.50    1.49
  -4  -2   1  140.03    1.05
  -4  -2   1  167.00    1.14
  -4  -2   1  131.18    1.25
  -4  -2   1  130.47    1.28
  -2   6   1  126.24    1.35
  -2   6   1  151.55    1.43
   2  -6  -1  159.13    1.50
   2  -6  -1  135.26    1.11
   4   2  -1  145.95    1.10
   4   2  -1  134.86    1.32
   4   2  -1  142.31    1.40
   4   2  -1  147.69    1.46
   6  -4   1  155.04    1.51
   6  -4   1  234.05    2.22
  -6   4  -4  436.45    2.08
  -6   4  -4  661.30    3.07
  -6   4  -4  576.26    2.57
  -4  -2   4  452.08    2.58
  -4  -2   4  404.41    2.37
  -4  -2   4  416.36    2.10
  -4  -2   4  483.14    2.49
  -2   6   4  316.64    2.20
  -2   6   4  330.65    2.05
   2  -6  -4  489.27    2.65
   4   2  -4  443.47    2.55
   4   2  -4  469.71    2.50
   6  -4   4  473.34    2.64
  -6   4  -7   40.45    0.74
  -6   4  -7   64.94    1.06
  -6   4  -7   50.31    0.76
  -4  -2   7   40.75    0.85
  -4  -2   7   36.43    0.80
  -4  -2   7   45.24    0.78
  -2   6   7   30.44    0.75
  -2   6   7   42.83    0.76
   2  -6  -7   41.08    0.81
   4   2  -7   44.62    0.79
   6  -4   7   46.95    0.87
   6  -4   7   69.49    1.09
  -6   4 -10  342.97    2.48
  -6   4 -10  340.15    2.34
  -6   4 -10  526.78    3.08
  -6   4 -10  413.37    2.12
  -4  -2  10  332.35    2.55
  -4  -2  10  317.80    2.45
  -4  -2  10  399.07    2.29
  -2   6  10  253.79    2.20
  -2   6  10  383.06    2.35
   2  -6 -10  352.62    2.55
   2  -6 -10  360.64    2.36
   4   2 -10  413.86    2.29
   6  -4  10  366.89    2.39
   6  -4  10  393.54    2.73
   6  -4  10  532.69    3.42
  -6   4 -13   68.94    1.21
  -6   4 -13   75.37    1.27
  -6   4 -13  114.95    1.59
  -4  -2  13   72.03    1.28
  -4  -2  13   67.63    1.27
  -4  -2  13   85.20    1.14
  -2   6  13   68.65    1.27
  -2   6  13   92.13    1.29
   2  -6 -13   74.05    1.31
   2  -6 -13   73.24    1.13
   4   2 -13   89.70    1.41
   4   2 -13   88.29    1.06
   6  -4  13   85.84    1.42
  -6   4 -16  130.78    1.75
  -6   4 -16  147.35    1.94
  -6   4 -16  207.29    2.26
  -4  -2  16  143.29    1.91
  -4  -2  16  140.16    1.95
  -2   6  16  141.98    1.95
  -2   6  16  166.57    1.95
  -2   6  16  185.94    1.97
   2  -6 -16  140.88    2.04
   2  -6 -16  172.84    1.90
   4   2 -16  170.63    2.06
   4   2 -16  167.23    1.35
   6  -4  16  155.61    2.06
  -6   3  15   12.61    0.65
  -6   3  15   15.22    0.83
  -3  -3 -15   12.72    0.71
  -3  -3 -15   13.95    0.71
  -3   6 -15   15.08    0.74
  -3   6 -15   16.69    0.77
   3  -6  15   11.90    0.73
   3  -6  15    8.41    0.66
   3   3  15   13.20    0.74
   6  -3 -15   12.74    0.68
   6  -3 -15   15.44    0.40
  -6   3  12   50.60    1.05
  -6   3  12   54.99    1.12
  -3  -3 -12   40.60    0.95
  -3  -3 -12   40.41    0.92
  -3   6 -12   50.33    1.06
  -3   6 -12   57.22    1.08
   3  -6  12   47.77    1.00
   3  -6  12   23.36    0.69
   3   3  12   42.17    0.98
   6  -3 -12   38.19    0.88
   6  -3 -12   57.66    0.77
  -6   3   9    0.24    0.22
  -6   3   9    0.69    0.22
  -6   3   9    0.98    0.25
  -3  -3  -9    0.29    0.20
  -3  -3  -9    0.74    0.12
  -3  -3  -9    0.90    0.25
  -3   6  -9    0.81    0.21
  -3   6  -9    0.70    0.24
  -3   6  -9    2.55    0.32
   3  -6   9    0.42    0.20
   3  -6   9    0.36    0.19
   3   3   9    0.92    0.18
   3   3   9    0.87    0.22
   3   3   9    1.14    0.29
   6  -3  -9    0.98    0.21
   6  -3  -9    1.47    0.20
  -6   3   6   54.02    0.56
  -6   3   6  121.16    1.33
  -6   3   6   99.90    1.27
  -3  -3  -6   84.49    1.07
  -3  -3  -6   85.96    0.84
  -3  -3  -6   86.66    1.16
  -3   6  -6   96.81    1.22
  -3   6  -6   96.17    1.24
  -3   6  -6  122.22    1.38
   3  -6   6  114.32    1.18
   3  -6   6  110.91    1.27
   3   3   6   90.14    0.80
   3   3   6   88.76    1.05
   3   3   6   90.69    1.20
   3   3   6   92.59    1.18
   6  -3  -6   84.96    1.15
   6  -3  -6  126.63    1.22
  -6   3   3   25.55    0.44
  -6   3   3   53.28    0.81
  -6   3   3   45.81    0.75
  -6   3   3   41.31    0.78
  -3  -3  -3   35.21    0.63
  -3  -3  -3   35.44    0.61
  -3  -3  -3   36.21    0.74
  -3   6  -3   39.43    0.77
  -3   6  -3   36.64    0.75
  -3   6  -3   49.89    0.86
   3  -6   3   51.42    0.69
   3  -6   3   50.66    0.86
   3   3   3   36.97    0.61
   3   3   3   38.27    0.61
   3   3   3   40.28    0.78
   6  -3  -3   35.31    0.74
   6  -3  -3   51.25    0.81
   6  -3  -3   54.92    0.89
  -6   3   0  166.84    1.20
  -6   3   0  281.51    1.60
  -6   3   0  165.20    0.83
  -6   3   0  267.48    1.78
  -6   3   0  212.38    1.68
  -3  -3   0  188.76    1.19
  -3  -3   0  259.34    1.34
  -3  -3   0  189.82    1.48
  -3  -3   0  194.20    1.56
  -3   6   0  182.80    1.61
  -3   6   0  151.23    1.45
  -3   6   0  224.78    1.71
   3  -6   0  250.27    1.22
   3  -6   0  262.53    1.89
   3  -6   0  209.87    1.25
   3   3   0  220.16    1.20
   3   3   0  201.68    1.66
   6  -3   0  199.86    1.68
   6  -3   0  268.91    1.88
   6  -3   0  296.92    1.99
  -6   3  -3   43.57    0.56
  -6   3  -3   30.26    0.49
  -6   3  -3   48.42    0.85
  -6   3  -3   36.26    0.70
  -3  -3   3   33.94    0.39
  -3  -3   3   32.93    0.68
  -3  -3   3   34.32    0.69
  -3   6   3   27.37    0.66
  -3   6   3   37.70    0.74
   3  -6  -3   42.25    0.90
   3  -6  -3   49.17    0.85
   3   3  -3   41.27    0.40
   3   3  -3   35.22    0.71
   3   3  -3   37.29    0.80
   6  -3   3   38.44    0.75
   6  -3   3   50.90    0.86
   6  -3   3   48.72    0.85
  -6   3  -6   69.14    1.06
  -6   3  -6   77.05    0.92
  -6   3  -6  105.49    1.29
  -6   3  -6   78.43    1.01
  -3  -3   6   77.12    1.10
  -3  -3   6   83.63    0.95
  -3   6   6   55.59    0.95
  -3   6   6   81.39    0.90
  -3   6   6   64.96    0.92
   3  -6  -6  100.89    1.20
   3   3  -6   90.88    1.11
   6  -3   6   89.22    1.12
   6  -3   6  111.66    0.88
   6  -3   6  116.35    1.33
  -6   3  -9    0.44    0.22
  -6   3  -9    0.50    0.19
  -6   3  -9    0.65    0.28
  -6   3  -9    0.38    0.20
  -3  -3   9    0.23    0.18
  -3  -3   9    0.53    0.20
  -3   6   9    0.38    0.22
  -3   6   9    1.10    0.20
   3  -6  -9    0.80    0.21
   3   3  -9    0.42    0.20
   6  -3   9    0.36    0.19
   6  -3   9    0.57    0.17
  -6   3 -12   28.43    0.81
  -6   3 -12   34.06    0.83
  -6   3 -12   46.49    1.02
  -6   3 -12   28.56    0.69
  -3  -3  12   34.22    0.87
  -3  -3  12   34.22    0.91
  -3  -3  12   40.45    0.77
  -3   6  12   27.18    0.81
  -3   6  12   48.03    0.86
   3  -6 -12   31.38    0.73
   3   3 -12   41.18    0.78
   6  -3  12   39.61    0.97
   6  -3  12   46.98    0.86
  -6   3 -15    7.47    0.61
  -6   3 -15   11.48    0.69
  -6   3 -15   12.92    0.81
  -3  -3  15    9.85    0.72
  -3   6  15    9.12    0.69
  -3   6  15   11.73    0.58
  -3   6  15   14.60    0.72
   3  -6 -15    7.67    0.66
   3  -6 -15    8.94    0.55
   3   3 -15   13.68    0.55
   6  -3  15   11.92    0.73
  -6   2  16  168.27    2.10
  -6   2  16  180.74    2.12
  -4   6 -16  170.36    2.19
  -4   6 -16  231.39    2.30
  -2  -4 -16  170.60    2.13
  -2  -4 -16  208.46    2.16
   2   4  16  187.61    2.30
   4  -6  16  170.02    2.11
   6  -2 -16  146.92    1.79
  -6   2  13   93.60    1.46
  -6   2  13   99.06    1.48
  -4   6 -13   97.91    1.49
  -4   6 -13  128.77    1.64
  -2  -4 -13   89.67    1.41
  -2  -4 -13   97.63    1.40
   2   4  13   94.23    1.48
   4  -6  13  100.14    1.48
   4  -6  13   47.71    0.90
   6  -2 -13   68.33    1.20
   6  -2 -13  110.29    1.00
  -6   2  10  427.83    2.86
  -6   2  10  403.85    2.73
  -4   6 -10  422.55    2.82
  -4   6 -10  556.16    3.13
  -2  -4 -10  399.92    2.65
  -2  -4 -10  424.54    1.86
  -2  -4 -10  466.56    2.84
   2   4  10  406.34    2.64
   2   4  10  437.22    2.87
   4  -6  10  444.09    2.76
   4  -6  10  186.33    1.62
   6  -2 -10  308.59    2.35
   6  -2 -10  463.69    2.23
  -6   2   7   56.17    0.96
  -6   2   7   50.27    0.94
  -4   6  -7   48.91    0.92
  -4   6  -7   48.60    0.91
  -4   6  -7   71.65    1.11
  -2  -4  -7   44.31    0.82
  -2  -4  -7   47.00    0.70
  -2  -4  -7   49.04    0.91
   2   4   7   45.28    0.49
   2   4   7   43.58    0.81
   2   4   7   42.96    0.40
   2   4   7   46.36    0.91
   2   4   7   44.99    0.86
   4  -6   7   63.03    0.96
   4  -6   7   66.82    1.04
   6  -2  -7   36.85    0.81
   6  -2  -7   55.20    0.82
  -6   2   4  328.20    0.84
  -6   2   4  546.03    2.66
  -6   2   4  460.39    2.66
  -4   6  -4  478.15    2.71
  -4   6  -4  472.81    2.63
  -4   6  -4  626.15    3.03
  -2  -4  -4  476.36    2.32
  -2  -4  -4  499.26    2.35
  -2  -4  -4  518.87    2.75
   2   4   4  440.12    2.26
   2   4   4  446.35    2.51
   4  -6   4  605.59    2.60
   4  -6   4  672.48    3.10
   6  -2  -4  381.32    2.41
   6  -2  -4  495.91    2.49
  -6   2   1  128.12    0.86
  -6   2   1  171.73    1.07
  -6   2   1  170.74    1.33
  -6   2   1  168.85    1.42
  -6   2   1  134.37    1.40
  -4   6  -1  136.06    1.41
  -4   6  -1  120.44    1.28
  -4   6  -1  183.63    1.18
  -4   6  -1  179.47    1.56
  -2  -4  -1  147.65    1.11
  -2  -4  -1  146.75    1.35
  -2  -4  -1  147.33    1.42
   2   4   1  138.41    1.15
   2   4   1  138.78    1.08
   2   4   1  139.90    1.41
   4  -6   1  206.06    1.33
   4  -6   1  222.73    1.77
   4  -6   1  146.13    1.07
   6  -2  -1  126.84    1.35
   6  -2  -1  179.83    0.72
   6  -2  -1  167.94    1.49
   6  -2  -1  187.38    1.60
  -6   2  -2  297.83    2.04
  -6   2  -2  359.83    1.66
  -6   2  -2  302.57    1.28
  -6   2  -2  368.63    2.19
  -6   2  -2  313.58    2.11
  -4   6   2  247.37    1.90
  -4   6   2  194.19    1.58
  -4   6   2  317.46    1.98
  -2  -4   2  332.16    1.24
  -2  -4   2  319.18    2.09
  -2  -4   2  334.62    2.04
   2   4  -2  314.30    1.54
   2   4  -2  330.67    2.15
   2   4  -2  356.79    2.61
   4  -6  -2  430.42    2.36
   4  -6  -2  453.48    1.68
   4  -6  -2  421.15    2.43
   4  -6  -2  470.82    2.55
   6  -2   2  305.85    2.04
   6  -2   2  389.35    1.41
   6  -2   2  377.33    2.30
  -6   2  -5  137.62    1.46
  -6   2  -5  158.01    1.20
  -6   2  -5  187.91    1.68
  -6   2  -5  147.26    1.46
  -4   6   5  108.68    1.29
  -4   6   5  209.29    1.14
  -4   6   5  162.85    1.38
  -2  -4   5  164.84    1.60
  -2  -4   5  174.86    1.45
  -2  -4   5  183.49    1.26
   2   4  -5  177.96    1.04
   2   4  -5  180.46    1.60
   4  -6  -5  261.36    1.78
   4  -6  -5  258.73    0.93
   4  -6  -5  249.74    1.86
   6  -2   5  180.81    1.54
   6  -2   5  223.19    1.31
   6  -2   5  219.15    1.81
  -6   2  -8  251.32    2.09
  -6   2  -8  308.67    1.97
  -6   2  -8  370.40    2.49
  -4   6   8  194.26    1.79
  -4   6   8  451.46    1.81
  -2  -4   8  305.59    2.30
  -2  -4   8  380.02    1.67
   2   4  -8  316.50    1.73
   2   4  -8  379.64    2.10
   2   4  -8  340.38    2.21
   4  -6  -8  507.19    2.37
   4  -6  -8  387.40    2.31
   6  -2   8  369.76    2.17
   6  -2   8  426.27    2.13
   6  -2   8  424.71    2.59
  -6   2 -11   26.06    0.78
  -6   2 -11   30.62    0.75
  -6   2 -11   41.48    0.97
  -4   6  11   21.93    0.71
  -4   6  11   43.86    0.98
  -4   6  11   50.51    0.74
  -2  -4  11   32.95    0.87
   2   4 -11   45.56    0.80
   2   4 -11   38.07    0.79
   4  -6 -11   55.67    0.77
   4  -6 -11   38.35    0.78
   6  -2  11   37.44    0.73
   6  -2  11   38.40    0.91
   6  -2  11   44.30    0.83
  -6   2 -14  251.66    2.39
  -6   2 -14  285.41    2.41
  -6   2 -14  342.09    2.70
  -4   6  14  216.59    2.12
  -4   6  14  360.98    2.88
  -2  -4  14  307.75    2.63
   2   4 -14  371.12    2.63
   2   4 -14  375.99    2.34
   4  -6 -14  292.08    1.99
   6  -2  14  358.60    2.76
   6  -2  14  391.65    2.63
  -6   1  14  108.69    1.66
  -6   1  14  116.02    1.63
  -5   6 -14  113.94    1.68
  -5   6 -14  157.12    1.90
  -1  -5 -14  110.99    1.64
  -1  -5 -14  128.91    1.64
   1   5  14  115.02    1.68
   1   5  14  122.05    1.72
   5  -6  14  123.81    1.74
   6  -1 -14   85.22    1.42
   6  -1 -14  126.68    1.09
  -6   1  11   34.35    0.88
  -6   1  11   37.30    0.91
  -5   6 -11   35.54    0.91
  -5   6 -11   53.13    1.10
  -1  -5 -11   34.37    0.88
  -1  -5 -11   39.28    0.92
   1   5  11   33.29    0.88
   1   5  11   37.78    0.94
   5  -6  11   41.17    0.97
   5  -6  11   16.23    0.58
   6  -1 -11   25.38    0.79
   6  -1 -11   33.79    0.66
  -6   1   8   90.90    1.28
  -6   1   8   86.05    1.26
  -5   6  -8   85.49    1.24
  -5   6  -8  129.40    1.53
  -1  -5  -8   84.08    1.19
  -1  -5  -8   88.13    1.25
   1   5   8   81.17    1.19
   1   5   8   89.78    1.29
   5  -6   8   93.24    1.26
   5  -6   8  124.16    1.47
   6  -1  -8   66.74    1.13
   6  -1  -8   79.93    1.02
  -6   1   5    0.65    0.19
  -6   1   5    0.62    0.20
  -5   6  -5    0.64    0.20
  -5   6  -5    0.95    0.23
  -5   6  -5    2.21    0.31
  -1  -5  -5    0.36    0.17
  -1  -5  -5    0.65    0.23
   1   5   5    0.45    0.20
   1   5   5    0.48    0.25
   5  -6   5    0.62    0.21
   5  -6   5    0.14    0.26
   6  -1  -5    0.56    0.19
   6  -1  -5    3.34    0.30
  -6   1   2   52.43    0.82
  -6   1   2   49.22    0.85
  -6   1   2   46.25    0.87
  -5   6  -2   45.35    0.86
  -5   6  -2   40.49    0.76
  -5   6  -2   72.52    1.05
  -1  -5  -2   48.88    0.71
  -1  -5  -2   50.38    0.85
  -1  -5  -2   50.31    0.90
   1   5   2   49.55    0.80
   1   5   2   48.12    0.88
   5  -6   2   64.91    1.03
   5  -6   2   80.47    0.97
   5  -6   2   83.28    1.16
   6  -1  -2   42.31    0.83
   6  -1  -2   41.06    0.54
   6  -1  -2   47.61    0.84
  -6   1  -1    3.80    0.31
  -6   1  -1    8.01    0.35
  -6   1  -1    4.35    0.19
  -6   1  -1    5.01    0.41
  -6   1  -1    4.88    0.35
  -5   6   1    4.18    0.34
  -5   6   1    3.26    0.28
  -5   6   1    6.44    0.41
  -1  -5   1    4.59    0.24
  -1  -5   1    6.79    0.38
  -1  -5   1    4.95    0.38
   1   5  -1    4.94    0.31
   1   5  -1    5.90    0.41
   5  -6  -1    7.71    0.40
   5  -6  -1    7.55    0.32
   5  -6  -1    8.72    0.46
   6  -1   1    4.28    0.33
   6  -1   1    4.34    0.25
   6  -1   1    4.89    0.37
  -6   1  -4  126.64    1.39
  -6   1  -4  123.71    1.00
  -6   1  -4  137.26    1.46
  -6   1  -4  130.06    1.45
  -5   6   4   96.64    1.22
  -5   6   4   62.36    0.95
  -1  -5   4  149.77    1.56
  -1  -5   4  102.14    1.19
   1   5  -4  155.72    1.24
   1   5  -4  163.06    1.59
   5  -6  -4  208.04    1.72
   5  -6  -4  225.79    1.81
   6  -1   4  150.69    1.42
   6  -1   4  162.44    1.24
   6  -1   4  163.42    1.61
  -6   1  -7   37.58    0.83
  -6   1  -7   36.19    0.68
  -6   1  -7   40.68    0.90
  -5   6   7   25.53    0.68
  -5   6   7   61.36    1.07
  -1  -5   7   40.97    0.89
   1   5  -7   48.79    0.69
   1   5  -7   52.55    0.89
   1   5  -7   46.53    0.89
   5  -6  -7   67.10    0.98
   5  -6  -7   66.98    1.00
   6  -1   7   45.38    0.78
   6  -1   7   49.61    0.79
   6  -1   7   48.51    0.95
  -6   1 -10   88.21    1.35
  -6   1 -10   87.97    1.18
  -6   1 -10   91.14    1.36
  -5   6  10   57.63    1.04
  -5   6  10  136.87    1.69
  -1  -5  10  101.62    1.45
   1   5 -10  125.14    1.09
   1   5 -10  121.36    1.38
   1   5 -10  115.45    1.39
   5  -6 -10  157.45    1.45
   5  -6 -10  141.59    1.42
   6  -1  10  115.03    1.16
   6  -1  10  123.18    1.37
  -6   1 -13    2.00    0.37
  -6   1 -13    1.94    0.37
  -6   1 -13    2.08    0.43
  -5   6  13    2.93    0.41
  -5   6  13    2.30    0.34
  -1  -5  13    2.14    0.36
   1   5 -13    3.43    0.39
   1   5 -13    2.91    0.38
   5  -6 -13    2.66    0.32
   6  -1  13    2.84    0.43
   6  -1  13    2.69    0.36
  -6   0  12  180.58    2.08
  -6   0  12  203.45    2.05
  -6   6 -12  203.18    2.13
  -6   6 -12  264.96    2.46
   0  -6 -12  216.95    2.21
   0  -6 -12  250.09    2.27
   0   6  12  201.74    2.17
   0   6  12  236.37    2.28
   6  -6  12  225.93    2.28
   6   0 -12  184.64    2.07
   6   0 -12  189.35    1.57
  -6   0   9  127.12    1.63
  -6   0   9  105.31    1.48
  -6   0   9  134.90    1.61
  -6   6  -9  127.34    1.56
  -6   6  -9  189.81    1.98
   0  -6  -9  129.41    1.57
   0  -6  -9  139.69    1.66
   0   6   9  124.29    1.60
   0   6   9  144.87    1.70
   6  -6   9  156.21    1.77
   6   0  -9  117.52    1.59
   6   0  -9  114.00    1.29
  -6   0   6  296.53    2.29
  -6   0   6  250.53    2.07
  -6   0   6  309.89    2.35
  -6   6  -6  304.28    2.37
  -6   6  -6  284.03    2.13
  -6   6  -6  449.80    2.86
  -6   6  -6  487.89    1.92
   0  -6  -6  318.79    2.21
   0  -6  -6  326.12    2.42
   0   6   6  276.77    2.20
   6  -6   6  325.10    2.47
   6  -6   6  359.13    2.46
   6  -6   6  478.14    2.91
   6   0  -6  282.88    2.31
   6   0  -6  287.44    2.07
  -6   0   3   70.45    1.04
  -6   0   3   55.54    0.92
  -6   0   3   67.05    1.10
  -6   6  -3   58.77    1.02
  -6   6  -3  106.05    1.08
  -6   6  -3   53.42    0.88
  -6   6  -3   99.69    1.32
  -6   6  -3  105.10    1.03
   0  -6  -3   65.75    0.92
   0  -6  -3   64.27    1.08
   0   6   3   64.60    1.02
   0   6   3   66.29    1.09
   6  -6   3   82.33    1.23
   6  -6   3   87.30    1.15
   6  -6   3  112.74    1.42
   6   0  -3   52.89    0.97
   6   0  -3   56.51    0.96
  -6   0   0  466.66    2.46
  -6   0   0  468.49    2.41
  -6   0   0  371.73    2.29
  -6   0   0  403.93    2.64
  -6   6   0  351.26    2.36
  -6   6   0  600.70    2.80
  -6   6   0  293.89    1.88
  -6   6   0  522.22    2.75
  -6   6   0  663.49    2.81
   0  -6   0  450.79    2.02
   0  -6   0  464.89    2.78
   0  -6   0  447.87    2.70
   0   6   0  417.68    2.43
   0   6   0  435.13    2.68
   6  -6   0  465.16    2.82
   6  -6   0  687.78    3.36
   6   0   0  438.25    2.61
   6   0   0  447.57    2.17
   6   0   0  465.45    2.75
  -6   0  -3   63.08    0.99
  -6   0  -3   55.08    0.66
  -6   0  -3   57.83    1.03
  -6   6   3   44.31    0.86
  -6   6   3   95.64    1.23
  -6   6   3  108.14    1.26
   0  -6   3   36.19    0.52
   0  -6   3   67.29    1.12
   0  -6   3   63.14    1.04
   0   6  -3   70.69    0.99
   0   6  -3   71.92    1.14
   6  -6  -3   88.18    1.22
   6  -6  -3  109.46    1.34
   6   0   3   67.06    1.00
   6   0   3   67.56    0.91
   6   0   3   67.00    1.10
  -6   0  -6  302.69    2.29
  -6   0  -6  270.54    1.75
  -6   0  -6  277.62    2.24
  -6   6   6  165.94    1.61
  -6   6   6  381.85    2.63
  -6   6   6  411.11    2.62
   0  -6   6  308.69    2.42
   0   6  -6  336.70    2.08
   0   6  -6  328.38    2.36
   0   6  -6  328.33    2.41
   6  -6  -6  378.10    2.49
   6  -6  -6  430.68    2.58
   6   0   6  327.39    2.04
   6   0   6  336.81    2.15
   6   0   6  347.26    2.49
  -6   0  -9  123.51    1.60
  -6   0  -9  103.01    1.26
  -6   0  -9  118.85    1.58
  -6   6   9   71.90    1.12
  -6   6   9  155.71    1.81
   0  -6   9  124.07    1.63
   0   6  -9  152.50    1.42
   0   6  -9  156.50    1.70
   0   6  -9  144.01    1.66
   6  -6  -9  173.02    1.69
   6  -6  -9  185.48    1.68
   6   0   9  142.69    1.26
   6   0   9  141.99    1.53
  -6   0 -12  202.44    2.18
  -6   0 -12  190.94    1.92
  -6   0 -12  201.16    2.16
  -6   6  12  116.30    1.47
  -6   6  12  203.47    2.21
   0  -6  12  181.43    2.05
   0   6 -12  249.72    2.23
   0   6 -12  221.01    2.08
   6  -6 -12  271.54    2.08
   6  -6 -12  255.45    1.91
   6   0  12  249.89    2.18
   6   0  12  237.36    2.15
  -7   6  11   23.46    0.83
  -6  -1 -11   20.59    0.90
  -6  -1 -11   17.24    0.81
  -6  -1 -11   21.69    0.97
  -1   7 -11   21.36    0.81
  -1   7 -11   22.32    0.88
  -1   7 -11   21.96    0.91
   1  -7  11   18.61    0.90
   6   1  11   25.62    0.90
   6   1  11   21.02    0.84
   7  -6 -11   24.95    0.86
   7  -6 -11   25.59    0.80
  -7   6   8   39.54    0.88
  -7   6   8   87.96    1.38
  -7   6   8   92.81    1.45
  -6  -1  -8   74.35    1.28
  -6  -1  -8   68.09    1.32
  -1   7  -8   78.04    1.19
  -1   7  -8   79.33    1.34
  -1   7  -8   75.55    1.33
   1  -7   8   66.29    1.28
   6   1   8   75.53    1.22
   7  -6  -8   83.92    1.33
   7  -6  -8   96.70    1.33
  -7   6   5    1.25    0.28
  -7   6   5    2.17    0.30
  -7   6   5    2.10    0.33
  -6  -1  -5    1.57    0.31
  -6  -1  -5    0.64    0.36
  -1   7  -5    1.43    0.28
  -1   7  -5    1.06    0.28
  -1   7  -5    0.54    0.33
   1  -7   5    0.96    0.26
   6   1   5    1.03    0.26
   6   1   5    1.62    0.28
   6   1   5    0.77    0.36
   7  -6  -5    1.07    0.27
   7  -6  -5    1.90    0.33
  -7   6   2   25.93    0.71
  -7   6   2   58.82    0.97
  -7   6   2   62.12    1.04
  -6  -1  -2   41.85    0.83
  -6  -1  -2   38.91    0.71
  -6  -1  -2   41.69    0.95
  -1   7  -2   39.92    0.87
  -1   7  -2   45.76    1.02
   1  -7   2   33.60    0.91
   6   1   2   39.20    0.83
   6   1   2   42.99    0.84
   6   1   2   36.72    0.91
   7  -6  -2   47.72    1.01
   7  -6  -2   63.40    1.13
  -7   6  -1    1.34    0.29
  -7   6  -1    3.66    0.35
  -7   6  -1    1.95    0.28
  -7   6  -1    3.60    0.40
  -6  -1   1    1.89    0.26
  -6  -1   1    3.32    0.38
  -1   7   1    1.95    0.31
  -1   7   1    1.67    0.38
   1  -7  -1    3.44    0.37
   1  -7  -1    2.68    0.39
   6   1  -1    2.39    0.32
   6   1  -1    2.17    0.33
   7  -6   1    2.47    0.33
   7  -6   1    4.88    0.55
  -7   6  -4   91.07    1.32
  -7   6  -4   84.80    1.13
  -7   6  -4  158.66    1.78
  -7   6  -4  178.61    1.49
  -6  -1   4  118.61    1.48
  -6  -1   4  111.49    1.40
  -6  -1   4  124.00    1.55
  -1   7   4  110.14    1.47
   1  -7  -4  105.97    1.29
   1  -7  -4  111.71    1.51
   6   1  -4  119.63    1.55
   6   1  -4  124.79    1.52
   7  -6   4  131.39    1.65
   7  -6   4  138.03    1.61
   7  -6   4  177.73    1.92
  -7   6  -7   25.49    0.83
  -7   6  -7   24.60    0.74
  -7   6  -7   39.99    1.08
  -6  -1   7   31.59    0.84
  -6  -1   7   27.80    0.83
  -6  -1   7   33.26    0.88
  -1   7   7   30.63    0.89
  -1   7   7   32.96    0.88
   1  -7  -7   27.58    0.81
   1  -7  -7   29.38    0.88
   6   1  -7   30.10    0.89
   6   1  -7   31.50    0.81
   7  -6   7   33.90    0.93
   7  -6   7   37.04    0.95
   7  -6   7   45.12    1.19
  -7   6 -10   66.38    1.24
  -7   6 -10  109.43    1.71
  -6  -1  10   76.01    1.38
  -6  -1  10   72.54    1.35
  -6  -1  10   83.51    1.35
  -1   7  10   79.28    1.42
  -1   7  10   85.74    1.40
   1  -7 -10   78.59    1.37
   1  -7 -10   81.01    1.39
   6   1 -10   85.65    1.48
   6   1 -10   81.55    1.20
   7  -6  10   89.70    1.50
  -7   5  12   37.26    1.01
  -7   5  12   41.08    1.14
  -5  -2 -12   37.08    1.03
  -5  -2 -12   33.33    1.03
  -2   7 -12   36.05    0.96
  -2   7 -12   37.21    1.04
  -2   7 -12   35.98    1.04
   2  -7  12   30.82    0.92
   2  -7  12   23.49    0.87
   5   2  12   31.28    0.98
   7  -5 -12   33.84    0.94
   7  -5 -12   38.69    0.82
  -7   5   9    1.03    0.26
  -7   5   9    6.49    0.61
  -5  -2  -9    1.47    0.34
  -2   7  -9    0.61    0.29
  -2   7  -9    0.80    0.31
  -2   7  -9    0.84    0.36
   2  -7   9    0.45    0.30
   2  -7   9    0.65    0.29
   5   2   9    1.40    0.31
   7  -5  -9    0.89    0.29
   7  -5  -9    1.63    0.30
  -7   5   6   40.36    0.75
  -7   5   6   95.23    1.32
  -7   5   6   90.92    1.35
  -5  -2  -6   77.20    1.16
  -5  -2  -6   71.07    1.23
  -2   7  -6   75.54    1.17
  -2   7  -6   76.55    1.26
  -2   7  -6   80.31    1.28
   2  -7   6   72.40    0.99
   2  -7   6   57.84    1.11
   5   2   6   76.23    0.94
   5   2   6   77.34    1.19
   5   2   6   76.11    1.27
   7  -5  -6   77.91    1.24
   7  -5  -6  102.09    1.30
  -7   5   3   13.07    0.49
  -7   5   3   28.28    0.68
  -7   5   3   28.85    0.75
  -5  -2  -3   20.51    0.59
  -5  -2  -3   19.58    0.52
  -5  -2  -3   20.03    0.72
  -2   7  -3   17.26    0.60
  -2   7  -3   19.37    0.67
  -2   7  -3   23.44    0.75
   2  -7   3   18.17    0.70
   5   2   3   22.25    0.60
   5   2   3   19.08    0.61
   5   2   3   22.90    0.75
   7  -5  -3   22.81    0.71
   7  -5  -3   29.66    0.78
  -7   5   0  122.50    1.31
  -7   5   0  239.76    1.69
  -7   5   0  108.29    0.94
  -7   5   0  213.88    1.81
  -5  -2   0  185.79    1.42
  -5  -2   0  169.17    1.51
  -5  -2   0   66.11    1.17
  -2   7   0  134.75    1.54
  -2   7   0  168.75    1.73
   2  -7   0  150.70    1.65
   5   2   0  179.05    1.66
   5   2   0  189.94    1.83
   7  -5   0  178.52    1.82
   7  -5   0  253.47    2.10
  -7   5  -3   12.71    0.52
  -7   5  -3   13.02    0.45
  -7   5  -3   23.44    0.79
  -7   5  -3   25.22    0.64
  -5  -2   3   17.52    0.59
  -5  -2   3   18.71    0.61
  -2   7   3   15.82    0.61
  -2   7   3   16.63    0.68
   2  -7  -3   17.11    0.65
   5   2  -3   17.97    0.62
   5   2  -3   17.85    0.63
   7  -5   3   22.20    0.70
   7  -5   3   27.29    0.82
  -7   5  -6   56.84    0.92
  -7   5  -6   96.28    1.42
  -7   5  -6   91.27    1.11
  -5  -2   6   69.04    1.15
  -5  -2   6   75.61    1.14
  -2   7   6   58.46    1.12
  -2   7   6   63.08    1.02
   2  -7  -6   61.86    1.07
   2  -7  -6   65.74    1.15
   5   2  -6   76.16    1.25
   5   2  -6   79.68    1.18
   7  -5   6   74.72    1.23
   7  -5   6  108.49    1.51
  -7   5  -9    1.75    0.32
  -7   5  -9    0.78    0.43
  -7   5  -9    2.28    0.41
  -5  -2   9    4.93    0.41
  -5  -2   9    0.42    0.29
  -5  -2   9    1.59    0.34
  -2   7   9    1.82    0.36
  -2   7   9    1.69    0.33
   2  -7  -9    1.54    0.34
   2  -7  -9    1.31    0.33
   5   2  -9    2.40    0.34
   5   2  -9    1.71    0.31
   7  -5   9    2.49    0.35
   7  -5   9    2.09    0.38
  -7   5 -12   27.97    0.90
  -7   5 -12   44.79    1.22
  -5  -2  12   31.71    0.95
  -5  -2  12   31.46    1.03
  -5  -2  12   35.60    0.98
  -2   7  12   30.37    0.98
  -2   7  12   37.12    0.99
   2  -7 -12   30.57    0.98
   2  -7 -12   31.43    0.94
   5   2 -12   39.94    1.10
   5   2 -12   41.51    0.89
   7  -5  12   34.52    1.08
  -7   4  13    1.31    0.37
  -7   4  13    3.32    0.56
  -4  -3 -13    1.82    0.43
  -4  -3 -13    2.54    0.46
  -3   7 -13    2.12    0.42
  -3   7 -13    0.44    0.45
  -3   7 -13    2.83    0.52
   3  -7  13    1.03    0.40
   3  -7  13    0.82    0.37
   4   3  13    1.28    0.41
   7  -4 -13    1.09    0.35
   7  -4 -13    1.09    0.30
  -7   4  10  127.26    1.66
  -7   4  10  124.24    1.70
  -4  -3 -10  120.24    1.58
  -4  -3 -10  126.88    1.67
  -3   7 -10  122.55    1.58
  -3   7 -10  119.85    1.65
  -3   7 -10  131.31    1.69
   3  -7  10  115.10    1.46
   3  -7  10   70.46    1.22
   4   3  10  124.27    1.66
   7  -4 -10   99.69    1.45
   7  -4 -10  138.68    1.40
  -7   4   7   46.72    0.94
  -7   4   7   45.02    1.00
  -4  -3  -7   40.10    0.86
  -4  -3  -7   37.98    0.93
  -3   7  -7   40.63    0.91
  -3   7  -7   38.10    0.92
  -3   7  -7   43.26    0.98
   3  -7   7   40.94    0.81
   4   3   7   41.11    0.93
   4   3   7   40.82    0.98
   7  -4  -7   32.63    0.84
   7  -4  -7   50.48    0.91
  -7   4   4   98.92    0.96
  -7   4   4  190.18    1.69
  -7   4   4  164.53    1.72
  -4  -3  -4  165.09    1.49
  -4  -3  -4  163.93    1.33
  -4  -3  -4  161.90    1.70
  -3   7  -4  153.42    1.65
  -3   7  -4  143.71    1.64
  -3   7  -4  176.20    1.79
   3  -7   4  165.28    1.33
   3  -7   4  157.89    1.67
   4   3   4  166.11    1.37
   4   3   4  172.72    1.76
   7  -4  -4  135.80    1.59
  -7   4   1    2.27    0.24
  -7   4   1    3.42    0.32
  -7   4   1    3.07    0.34
  -4  -3  -1    2.74    0.27
  -4  -3  -1    2.87    0.31
  -4  -3  -1    2.69    0.34
  -3   7  -1    1.90    0.28
  -3   7  -1    2.22    0.29
  -3   7  -1    3.09    0.36
   3  -7   1    3.26    0.24
   3  -7   1    3.48    0.38
   4   3   1    3.09    0.32
   4   3   1    3.50    0.37
   7  -4  -1    2.43    0.28
   7  -4  -1    3.31    0.37
  -7   4  -2   35.18    0.71
  -7   4  -2   56.31    0.74
  -7   4  -2   33.67    0.53
  -7   4  -2   58.05    1.02
  -7   4  -2   52.12    0.91
  -4  -3   2   49.30    0.59
  -4  -3   2   48.50    0.88
  -4  -3   2   51.97    0.90
  -3   7   2   37.36    0.85
  -3   7   2   45.90    0.92
   3  -7  -2   52.46    1.00
   4   3  -2   48.20    0.90
   4   3  -2   52.41    0.97
   7  -4   2   46.67    0.93
   7  -4   2   60.48    1.06
  -7   4  -5    0.28    0.20
  -7   4  -5    1.73    0.37
  -7   4  -5    2.40    0.27
  -4  -3   5    0.61    0.21
  -4  -3   5    1.00    0.24
  -3   7   5    0.54    0.23
  -3   7   5    1.04    0.22
   3  -7  -5    1.30    0.29
   4   3  -5    1.13    0.26
   7  -4   5    1.21    0.25
  -7   4  -8   58.79    0.96
  -7   4  -8   87.82    1.38
  -7   4  -8   72.44    1.05
  -4  -3   8   75.52    1.26
  -4  -3   8   75.53    1.05
  -3   7   8   53.77    1.10
  -3   7   8   72.85    1.02
   3  -7  -8   69.35    1.16
   4   3  -8   93.85    1.27
   7  -4   8   75.75    1.19
   7  -4   8   93.89    1.44
  -7   4 -11   20.54    0.79
  -7   4 -11   21.51    0.75
  -7   4 -11   29.49    0.99
  -7   4 -11   25.52    0.71
  -4  -3  11   27.15    0.88
  -3   7  11   19.97    0.83
  -3   7  11   27.90    0.79
   3  -7 -11   22.39    0.82
   3  -7 -11   21.85    0.76
   4   3 -11   31.10    0.79
   7  -4  11   26.93    0.82
   7  -4  11   29.17    0.93
  -7   3  11   32.28    0.89
  -7   3  11   31.24    0.98
  -4   7 -11   31.43    0.93
  -4   7 -11   30.66    0.93
  -4   7 -11   36.06    1.02
  -3  -4 -11   30.74    0.91
  -3  -4 -11   35.14    0.97
   3   4  11   33.47    0.97
   4  -7  11   32.53    0.90
   4  -7  11   15.62    0.70
   7  -3 -11   23.69    0.83
  -7   3   8   94.00    1.36
  -7   3   8   81.46    1.32
  -4   7  -8   83.89    1.32
  -4   7  -8   83.49    1.33
  -4   7  -8  105.80    1.49
  -3  -4  -8   86.52    1.25
  -3  -4  -8   94.37    1.40
   3   4   8   90.35    1.39
   4  -7   8   93.84    1.26
   7  -3  -8   65.40    1.18
   7  -3  -8   96.20    1.19
  -7   3   5    1.31    0.26
  -7   3   5    1.07    0.28
  -4   7  -5    1.77    0.30
  -4   7  -5    0.72    0.25
  -4   7  -5    1.47    0.32
  -3  -4  -5    1.63    0.27
  -3  -4  -5    0.84    0.20
  -3  -4  -5    1.11    0.30
   3   4   5    0.78    0.20
   3   4   5    1.08    0.24
   3   4   5    1.29    0.35
   4  -7   5    1.31    0.25
   4  -7   5    1.70    0.36
   7  -3  -5    1.64    0.28
   7  -3  -5    1.13    0.25
  -7   3   2   38.71    0.55
  -7   3   2   55.10    0.86
  -7   3   2   45.54    0.91
  -4   7  -2   47.44    0.94
  -4   7  -2   41.11    0.87
  -4   7  -2   58.75    1.05
  -3  -4  -2   53.41    0.78
  -3  -4  -2   53.83    0.88
  -3  -4  -2   53.99    1.00
   3   4   2   49.53    0.81
   3   4   2   57.01    0.79
   3   4   2   53.00    1.01
   4  -7   2   62.48    0.80
   4  -7   2   65.46    1.10
   7  -3  -2   41.57    0.89
   7  -3  -2   49.65    0.91
  -7   3  -1    3.64    0.32
  -7   3  -1    3.05    0.32
  -7   3  -1    3.48    0.39
  -7   3  -1    1.93    0.26
  -4   7   1    2.09    0.24
  -4   7   1    1.29    0.24
  -4   7   1    3.61    0.38
  -3  -4   1    2.34    0.24
  -3  -4   1    2.84    0.33
  -3  -4   1    2.35    0.33
   3   4  -1    2.81    0.27
   3   4  -1    3.56    0.37
   4  -7  -1    3.70    0.23
   4  -7  -1    5.19    0.47
   7  -3   1    2.84    0.33
   7  -3   1    5.34    0.42
  -7   3  -4  115.23    1.00
  -7   3  -4  153.07    1.65
  -7   3  -4  110.06    1.35
  -4   7   4   98.08    1.36
  -4   7   4  129.24    1.08
  -3  -4   4  150.03    1.62
  -3  -4   4  157.44    1.40
   3   4  -4  139.07    1.54
   4  -7  -4  160.35    1.66
   7  -3   4  123.98    1.45
   7  -3   4  173.39    1.76
  -7   3  -7   24.74    0.77
  -7   3  -7   27.58    0.65
  -7   3  -7   35.41    0.95
  -7   3  -7   28.23    0.74
  -4   7   7   22.55    0.74
  -4   7   7   39.02    0.67
  -3  -4   7   35.52    0.89
  -3  -4   7   34.36    0.68
   3   4  -7   40.94    0.88
   4  -7  -7   40.22    0.90
   7  -3   7   34.80    0.81
   7  -3   7   41.22    0.97
  -7   3 -10   73.21    1.31
  -7   3 -10   81.14    1.19
  -7   3 -10  102.76    1.55
  -7   3 -10   79.83    1.20
  -4   7  10   65.64    1.24
  -3  -4  10  102.14    1.54
   3   4 -10  119.56    1.45
   4  -7 -10   95.85    1.33
   7  -3  10   99.23    1.31
  -7   3 -13   -0.33    0.42
  -7   3 -13    1.43    0.39
  -7   3 -13    1.21    0.49
  -7   3 -13    0.82    0.40
  -4   7  13    1.60    0.43
  -4   7  13    1.27    0.36
  -3  -4  13    0.61    0.39
   3   4 -13    2.06    0.40
   4  -7 -13    0.77    0.38
   7  -3  13    1.60    0.48
  -7   2  12   37.20    1.01
  -7   2  12   37.73    1.07
  -5   7 -12   35.99    1.04
  -5   7 -12   38.68    1.09
  -5   7 -12   46.19    1.21
  -2  -5 -12   39.36    1.04
  -2  -5 -12   46.61    1.12
   2   5  12   41.71    1.13
   5  -7  12   41.68    1.08
   7  -2 -12   28.14    0.92
   7  -2 -12   40.32    0.79
  -7   2   9    2.43    0.34
  -7   2   9    1.92    0.37
  -5   7  -9    2.02    0.38
  -5   7  -9    2.24    0.38
  -5   7  -9    1.71    0.45
  -2  -5  -9    2.87    0.38
  -2  -5  -9    1.87    0.38
   2   5   9    1.71    0.31
   2   5   9    2.58    0.36
   5  -7   9    3.74    0.43
   7  -2  -9    1.81    0.33
   7  -2  -9    1.96    0.29
  -7   2   6   79.10    1.20
  -7   2   6   69.83    1.21
  -5   7  -6   71.55    1.23
  -5   7  -6   73.24    1.20
  -5   7  -6  103.77    1.46
  -2  -5  -6   82.63    1.15
  -2  -5  -6   81.89    1.08
  -2  -5  -6   87.09    1.33
   2   5   6   80.81    1.15
   2   5   6   82.71    1.31
   5  -7   6   87.33    1.17
   5  -7   6  102.09    1.44
   7  -2  -6   61.00    1.14
   7  -2  -6   75.28    1.10
  -7   2   3   19.65    0.58
  -7   2   3   17.08    0.62
  -5   7  -3   17.37    0.64
  -5   7  -3   16.08    0.59
  -5   7  -3   25.75    0.80
  -2  -5  -3   20.43    0.55
  -2  -5  -3   20.81    0.61
  -2  -5  -3   19.95    0.70
   2   5   3   19.75    0.58
   2   5   3   20.44    0.73
   5  -7   3   26.60    0.63
   5  -7   3   27.09    0.82
   7  -2  -3   14.96    0.59
   7  -2  -3   17.96    0.60
  -7   2   0  142.56    1.00
  -7   2   0  165.24    1.38
  -7   2   0  148.21    1.65
  -5   7   0  135.03    1.58
  -5   7   0  106.10    1.32
  -5   7   0  178.37    1.72
  -2  -5   0  193.66    1.24
  -2  -5   0  181.95    1.72
  -2  -5   0  189.14    1.79
   2   5   0  183.76    1.43
   2   5   0  190.53    1.85
   5  -7   0  231.69    1.50
   5  -7   0  237.83    2.05
   7  -2   0  149.40    1.63
   7  -2   0  175.44    1.74
  -7   2  -3   19.19    0.75
  -7   2  -3   16.04    0.60
  -5   7   3   13.59    0.59
  -2  -5   3   22.24    0.68
   2   5  -3   21.96    0.51
   2   5  -3   21.03    0.70
   5  -7  -3   22.27    0.64
   5  -7  -3   29.79    0.50
   5  -7  -3   28.87    0.77
   7  -2   3   17.62    0.60
   7  -2   3   20.60    0.58
   7  -2   3   19.74    0.68
  -7   2  -6   54.28    1.07
  -7   2  -6   54.15    0.80
  -7   2  -6   61.62    1.18
  -7   2  -6   52.66    1.02
  -5   7   6   39.99    0.93
  -2  -5   6   71.42    1.23
   2   5  -6   75.92    1.21
   5  -7  -6   91.99    1.20
   5  -7  -6   92.71    1.30
   7  -2   6   65.51    1.05
   7  -2   6   73.63    0.87
   7  -2   6   71.66    1.23
  -7   2  -9    0.72    0.31
  -7   2  -9    3.18    0.34
  -7   2  -9    3.15    0.50
  -7   2  -9    0.56    0.31
  -5   7   9    0.22    0.32
  -5   7   9    1.35    0.28
  -2  -5   9    0.70    0.29
   2   5  -9    0.58    0.31
   5  -7  -9    1.44    0.26
   5  -7  -9    1.35    0.31
   7  -2   9    0.88    0.29
   7  -2   9    0.73    0.26
  -7   2 -12   21.17    0.88
  -7   2 -12   24.42    0.84
  -7   2 -12   28.88    1.06
  -5   7  12   19.00    0.84
  -5   7  12   34.36    1.00
  -2  -5  12   29.23    1.02
   2   5 -12   35.83    0.95
   5  -7 -12   27.10    0.83
   7  -2  12   32.68    1.01
  -7   1  10   59.12    1.19
  -7   1  10   81.58    1.42
  -6   7 -10   78.94    1.43
  -6   7 -10   79.53    1.40
  -6   7 -10  116.67    1.74
  -1  -6 -10   85.07    1.39
  -1  -6 -10   95.66    1.52
   1   6  10   91.86    1.47
   1   6  10   95.88    1.53
   6  -7  10   99.30    1.51
   7  -1 -10   67.02    1.32
   7  -1 -10   78.26    1.13
  -7   1   7   31.64    0.82
  -7   1   7   33.06    0.92
  -6   7  -7   30.00    0.90
  -6   7  -7   28.52    0.84
  -6   7  -7   46.52    1.14
  -1  -6  -7   35.90    0.86
  -1  -6  -7   36.33    0.84
  -1  -6  -7   37.92    0.99
   1   6   7   34.91    0.88
   1   6   7   35.39    0.95
   6  -7   7   41.37    0.94
   7  -1  -7   26.25    0.84
   7  -1  -7   29.15    0.76
  -7   1   4  117.37    1.42
  -7   1   4  113.18    1.54
  -6   7  -4  105.96    1.49
  -6   7  -4   97.09    1.33
  -6   7  -4  156.23    1.79
  -1  -6  -4  130.78    1.36
  -1  -6  -4  130.71    1.50
  -1  -6  -4  131.40    1.64
   1   6   4  127.11    1.47
   1   6   4  129.71    1.62
   6  -7   4  159.37    1.59
   6  -7   4  185.82    1.95
   7  -1  -4  106.61    1.49
   7  -1  -4  109.58    1.40
  -7   1   1    2.94    0.31
  -7   1   1    2.20    0.33
  -6   7  -1    1.72    0.30
  -6   7  -1    1.28    0.26
  -1  -6  -1    2.68    0.28
  -1  -6  -1    3.53    0.36
  -1  -6  -1    3.15    0.41
   1   6   1    2.83    0.31
   1   6   1    3.36    0.41
   6  -7   1    3.07    0.34
   6  -7   1    4.29    0.39
   6  -7   1    4.25    0.45
   7  -1  -1    2.41    0.32
   7  -1  -1    2.49    0.33
  -7   1  -2   36.02    0.90
  -6   7   2   28.36    0.79
  -1  -6   2   43.34    0.96
   1   6  -2   43.38    0.80
   1   6  -2   41.79    0.97
   6  -7  -2   52.37    1.02
   6  -7  -2   56.86    0.83
   6  -7  -2   60.09    1.12
   7  -1   2   39.87    0.88
   7  -1   2   38.84    0.65
   7  -1   2   41.33    0.95
  -7   1  -5    0.64    0.28
  -7   1  -5    0.80    0.41
  -7   1  -5    0.81    0.28
  -6   7   5    1.90    0.32
  -6   7   5    1.58    0.30
  -1  -6   5    1.06    0.28
   1   6  -5    2.66    0.29
   1   6  -5    1.43    0.32
   6  -7  -5    2.31    0.32
   6  -7  -5    1.93    0.33
   7  -1   5    1.43    0.28
   7  -1   5    0.24    0.35
  -7   1  -8   60.56    1.20
  -7   1  -8   58.57    1.06
  -7   1  -8   60.90    1.29
  -6   7   8   34.92    0.92
  -6   7   8   82.48    1.37
  -1  -6   8   75.31    1.36
   1   6  -8   78.92    1.32
   6  -7  -8   91.94    1.29
   6  -7  -8   92.10    1.33
   7  -1   8   66.64    1.04
  -7   1 -11   18.20    0.89
  -7   1 -11   18.48    0.78
  -7   1 -11   18.72    1.02
  -6   7  11   10.15    0.75
  -6   7  11   24.08    0.86
  -1  -6  11   19.56    0.94
   1   6 -11   23.16    0.82
   1   6 -11   22.97    0.90
   6  -7 -11   21.92    0.80
   7  -1  11   18.43    0.79
  -7   0   8   64.50    1.25
  -7   0   8   66.11    1.30
  -7   7  -8   54.76    1.22
  -7   7  -8   52.09    1.13
  -7   7  -8   87.57    1.60
   0  -7  -8   66.84    1.25
   0  -7  -8   69.69    1.36
   0   7   8   71.54    1.33
   0   7   8   72.68    1.35
   7  -7   8   77.76    1.37
   7   0  -8   63.76    1.33
   7   0  -8   57.59    1.10
  -7   0   5    2.20    0.31
  -7   0   5    1.44    0.36
  -7   7  -5    2.26    0.39
  -7   7  -5    1.21    0.37
   0  -7  -5    2.93    0.39
   0  -7  -5    1.10    0.31
   0  -7  -5    2.09    0.44
   0   7   5    1.47    0.36
   7  -7   5    2.57    0.38
   7  -7   5    2.74    0.41
   7  -7   5    2.27    0.50
   7   0  -5    2.76    0.39
   7   0  -5    1.79    0.35
  -7   0   2   41.34    1.02
  -7   7  -2   31.20    0.88
  -7   7  -2   55.51    0.91
  -7   7  -2   23.75    0.73
  -7   7  -2   65.95    1.33
   0  -7  -2   39.43    0.89
   0  -7  -2   43.46    1.00
   0  -7  -2   38.24    1.01
   0   7   2   42.42    0.95
   7  -7   2   46.51    1.07
   7  -7   2   50.61    0.99
   7  -7   2   58.98    1.23
   7   0  -2   39.68    0.98
   7   0  -2   38.69    0.96
  -7   0  -1    1.51    0.34
  -7   7   1    0.37    0.30
  -7   7   1    2.31    0.32
  -7   7   1    2.02    0.34
   0  -7   1    2.59    0.36
   0   7  -1    1.37    0.31
   0   7  -1    0.72    0.40
   7  -7  -1    1.06    0.27
   7  -7  -1    2.71    0.38
   7  -7  -1    1.63    0.39
   7   0   1    0.96    0.29
   7   0   1    0.65    0.26
   7   0   1    0.90    0.35
  -7   0  -4  108.71    1.47
  -7   0  -4  115.06    1.64
  -7   7   4   64.53    1.17
  -7   7   4  136.20    1.63
   0  -7   4  120.80    1.68
   0   7  -4  117.49    1.40
   0   7  -4  120.19    1.66
   7  -7  -4  132.77    1.68
   7  -7  -4  155.04    1.79
   7   0   4  122.88    1.48
   7   0   4  117.19    1.32
   7   0   4  113.69    1.63
  -7   0  -7   25.32    0.86
  -7   7   7   12.49    0.74
  -7   7   7   30.09    0.84
   0  -7   7   25.42    0.91
   0   7  -7   23.60    0.91
   7  -7  -7   31.12    0.89
   7  -7  -7   32.53    0.91
   7   0   7   26.76    0.81
  -8   7   3    6.82    0.71
  -8   7   3   14.28    0.59
  -8   7   3   17.34    0.82
  -7  -1  -3   12.58    0.74
  -7  -1  -3   12.41    0.81
  -1   8  -3   12.49    0.75
  -1   8  -3   13.61    0.93
   1  -8   3   13.11    0.85
   7   1   3   13.30    0.75
   7   1   3   14.89    0.74
   7   1   3   11.47    0.92
   8  -7  -3   12.81    0.79
   8  -7  -3   18.25    0.90
  -8   7   0   64.48    1.24
  -8   7   0  140.23    1.49
  -8   7   0  145.09    1.63
  -7  -1   0  124.54    1.78
  -1   8   0  111.87    1.57
   1  -8   0  113.16    1.70
   7   1   0  123.06    1.64
   7   1   0  121.10    1.75
   8  -7   0  109.19    1.68
   8  -7   0  148.80    1.92
  -8   7  -3    6.77    0.68
  -7  -1   3   12.93    0.79
  -1   8   3   13.84    0.76
   1  -8  -3   10.88    0.91
   7   1  -3   13.21    0.75
   7   1  -3   12.33    0.80
   8  -7   3   11.94    0.79
   8  -7   3   13.35    0.74
   8  -7   3   12.93    0.98
  -8   6   7   30.29    0.86
  -8   6   7   37.10    1.11
  -6  -2  -7   37.38    1.00
  -2   8  -7   32.15    0.95
  -2   8  -7   29.74    1.02
  -2   8  -7   31.83    1.07
   2  -8   7   26.53    1.02
   6   2   7   37.87    1.00
   8  -6  -7   33.03    1.01
   8  -6  -7   40.88    1.06
  -8   6   4  199.61    1.77
  -8   6   4  398.94    2.70
  -8   6   4  388.67    2.84
  -6  -2  -4  401.19    2.61
  -2   8  -4  319.26    2.55
  -2   8  -4  322.69    2.73
   2  -8   4  304.20    2.67
   6   2   4  385.57    2.44
   6   2   4  412.34    2.81
   6   2   4  386.15    2.97
   8  -6  -4  314.08    2.68
   8  -6  -4  457.03    3.04
  -8   6   1   59.39    1.07
  -8   6   1  121.85    1.37
  -8   6   1  118.05    1.53
  -6  -2  -1  103.03    1.25
  -6  -2  -1  110.49    1.59
  -2   8  -1   88.49    1.40
  -2   8  -1   90.48    2.05
   6   2   1  108.81    1.44
   6   2   1  104.83    1.42
   6   2   1  109.46    1.62
   8  -6  -1   92.61    1.49
   8  -6  -1  129.90    1.72
  -8   6  -2  157.00    1.72
  -8   6  -2  284.48    2.20
  -6  -2   2  246.19    2.08
  -6  -2   2  258.87    2.34
  -2   8   2  199.49    2.10
   2  -8  -2  202.38    1.80
   2  -8  -2  200.74    2.16
   6   2  -2  252.10    2.27
   6   2  -2  270.39    2.41
   8  -6   2  210.88    2.21
   8  -6   2  289.15    2.54
  -8   6  -5   75.00    1.31
  -6  -2   5  122.13    1.61
  -6  -2   5  118.57    1.60
  -2   8   5  103.89    1.60
  -2   8   5  111.62    1.51
   2  -8  -5  105.05    1.45
   2  -8  -5  104.48    1.62
   6   2  -5  132.26    1.76
   6   2  -5  136.47    1.72
   8  -6   5  113.14    1.66
   8  -6   5  115.54    1.65
   8  -6   5  144.12    1.95
  -8   6  -8  172.78    2.03
  -6  -2   8  233.05    2.37
  -6  -2   8  263.77    2.33
  -2   8   8  193.49    2.24
  -2   8   8  235.80    2.19
   2  -8  -8  221.90    2.23
   2  -8  -8  217.99    2.30
   6   2  -8  272.85    2.68
   6   2  -8  287.10    2.60
   8  -6   8  205.02    2.25
   8  -6   8  224.44    2.40
  -8   5   8   64.00    1.20
  -8   5   8   66.29    1.38
  -5  -3  -8   70.89    1.28
  -5  -3  -8   73.41    1.46
  -3   8  -8   64.47    1.26
  -3   8  -8   59.11    1.30
  -3   8  -8   65.87    1.38
   3  -8   8   63.94    1.47
   3  -8   8   46.63    1.15
   5   3   8   73.33    1.35
   8  -5  -8   55.67    1.21
   8  -5  -8   73.95    1.24
  -8   5   5    0.99    0.26
  -8   5   5    0.05    0.33
  -5  -3  -5    0.13    0.32
  -3   8  -5   -0.18    0.31
  -3   8  -5    3.29    0.45
  -3   8  -5    3.09    0.52
   5   3   5    0.12    0.29
   5   3   5    1.11    0.49
   8  -5  -5    0.39    0.31
   8  -5  -5    0.25    0.35
  -8   5   2   21.61    0.65
  -8   5   2   43.63    0.85
  -8   5   2   40.13    0.98
  -5  -3  -2   41.99    0.81
  -5  -3  -2   36.73    0.78
  -3   8  -2   32.37    0.91
  -3   8  -2   35.58    1.03
   3  -8   2   32.66    1.01
   5   3   2   40.40    0.87
   5   3   2   41.48    1.07
   8  -5  -2   33.14    0.94
   8  -5  -2   46.88    1.06
  -8   5  -1    2.24    0.33
  -8   5  -1    3.56    0.35
  -8   5  -1    3.04    0.39
  -5  -3   1    1.86    0.29
  -5  -3   1    3.12    0.39
  -3   8   1    2.36    0.37
   3  -8  -1    2.21    0.44
   5   3  -1    3.62    0.39
   5   3  -1    3.56    0.46
   8  -5   1    2.10    0.35
   8  -5   1    5.16    0.62
  -8   5  -4   78.49    1.22
  -8   5  -4  112.03    1.43
  -5  -3   4  119.67    1.55
  -5  -3   4  120.17    1.51
  -3   8   4   87.54    1.45
  -3   8   4   94.50    1.26
   3  -8  -4   90.72    1.47
   5   3  -4  127.10    1.65
   5   3  -4  138.07    1.71
   8  -5   4   99.62    1.51
   8  -5   4  131.39    1.76
  -8   5  -7   28.72    0.83
  -5  -3   7   28.67    0.91
  -5  -3   7   28.70    0.88
  -3   8   7   21.95    0.86
  -3   8   7   25.37    0.82
   3  -8  -7   21.66    0.83
   3  -8  -7   23.55    0.91
   5   3  -7   35.27    0.99
   5   3  -7   32.93    0.92
   8  -5   7   25.87    0.89
  -8   4   9  122.01    1.69
  -8   4   9  109.05    1.73
  -4  -4  -9  136.94    1.73
  -4  -4  -9  144.04    1.94
  -4   8  -9  114.68    1.69
  -4   8  -9  107.76    1.70
  -4   8  -9  127.03    1.86
   4  -8   9  118.10    1.52
   4  -8   9   71.57    1.34
   4   4   9  136.25    1.88
   8  -4  -9   88.62    1.53
   8  -4  -9  130.35    1.55
  -8   4   6  288.98    2.36
  -8   4   6  258.21    2.43
  -4  -4  -6  338.78    2.40
  -4  -4  -6  347.34    2.78
  -4   8  -6  266.12    2.44
  -4   8  -6  258.03    2.44
  -4   8  -6  294.65    2.60
   4  -8   6  278.13    2.00
   4   4   6  333.68    2.73
   8  -4  -6  222.37    2.26
  -8   4   3   64.68    1.03
  -8   4   3   56.97    1.15
  -4  -4  -3   71.18    1.02
  -4  -4  -3   72.05    1.06
  -4   8  -3   54.94    1.15
  -4   8  -3   50.57    1.11
  -4   8  -3   64.50    1.30
   4  -8   3   62.29    1.27
   4   4   3   66.47    1.01
   4   4   3   65.86    1.28
   8  -4  -3   50.08    1.10
   8  -4  -3   65.51    1.16
  -8   4   0  398.75    2.20
  -8   4   0  370.59    2.71
  -4  -4   0  497.95    2.88
  -4   8   0  329.19    2.66
   4  -8   0  416.79    2.94
   4   4   0  470.73    2.79
   4   4   0  488.86    3.17
   8  -4   0  337.67    2.68
   8  -4   0  429.47    2.93
  -8   4  -3   44.10    0.87
  -8   4  -3   56.24    1.08
  -4  -4   3   68.67    1.19
  -4  -4   3   65.45    1.09
  -4   8   3   44.53    1.07
   4  -8  -3   61.44    1.22
   4   4  -3   70.41    1.20
   4   4  -3   71.60    1.27
   8  -4   3   51.54    1.09
   8  -4   3   62.83    1.23
  -8   4  -6  235.63    2.10
  -4  -4   6  302.10    2.56
  -4  -4   6  301.07    2.13
  -4   8   6  170.76    2.01
   4  -8  -6  264.64    2.38
   4   4  -6  332.59    2.60
   8  -4   6  246.47    2.26
  -8   4  -9   87.85    1.33
  -4  -4   9  115.04    1.73
  -4   8   9   71.97    1.41
   4  -8  -9   90.55    1.49
   4   4  -9  135.70    1.71
   8  -4   9   97.31    1.47
   8  -4   9  100.05    1.66
  -8   3   7   29.08    0.81
  -8   3   7   26.15    0.92
  -5   8  -7   27.48    0.93
  -5   8  -7   25.42    0.89
  -5   8  -7   35.88    1.15
  -3  -5  -7   32.51    0.90
  -3  -5  -7   34.85    1.09
   3   5   7   32.74    0.98
   5  -8   7   33.50    0.88
   8  -3  -7   22.75    0.86
   8  -3  -7   28.89    0.81
  -8   3   4  110.03    1.39
  -8   3   4   94.21    1.49
  -5   8  -4  105.44    1.58
  -5   8  -4   91.40    1.45
  -5   8  -4  115.98    1.65
  -3  -5  -4  113.70    1.29
  -3  -5  -4  128.22    1.44
  -3  -5  -4  128.62    1.72
   3   5   4  123.54    1.35
   5  -8   4  123.66    1.31
   5  -8   4  124.51    1.84
   8  -3  -4   88.64    1.45
   8  -3  -4  108.43    1.47
  -8   3   1    2.63    0.33
  -8   3   1    1.18    0.33
  -5   8  -1    1.87    0.34
  -5   8  -1    1.19    0.32
  -3  -5  -1    2.13    0.32
   3   5   1    2.93    0.48
   5  -8   1    3.75    0.50
   8  -3  -1    1.75    0.33
   8  -3  -1    2.84    0.41
  -8   3  -2   28.21    0.84
  -5   8   2   26.63    0.86
  -3  -5   2   42.28    0.98
  -3  -5   2   44.94    0.90
   3   5  -2   43.15    1.06
   5  -8  -2   42.08    1.07
   8  -3   2   30.25    0.87
   8  -3   2   34.57    0.95
  -8   3  -5    0.63    0.32
  -5   8   5    0.97    0.38
  -3  -5   5   -0.02    0.30
   3   5  -5    1.32    0.37
   5  -8  -5    0.58    0.36
   8  -3   5    0.75    0.32
   8  -3   5    1.61    0.46
  -8   3  -8   46.31    1.07
  -5   8   8   35.80    1.05
  -3  -5   8   65.74    1.34
   3   5  -8   70.63    1.30
   5  -8  -8   59.67    1.22
   8  -3   8   54.47    1.13
  -8   2   8  223.98    2.60
  -6   8  -8  219.04    2.39
  -6   8  -8  211.16    2.29
  -6   8  -8  284.88    2.74
  -2  -6  -8  294.70    2.41
  -2  -6  -8  326.41    2.85
   2   6   8  291.59    2.45
   2   6   8  280.75    2.90
   6  -8   8  280.35    2.37
   8  -2  -8  186.90    2.39
   8  -2  -8  203.86    2.13
  -8   2   5  109.40    1.45
  -8   2   5  102.19    1.60
  -6   8  -5  107.09    1.64
  -6   8  -5   96.53    1.50
  -2  -6  -5  134.86    2.00
  -2  -6  -5  140.20    1.59
  -2  -6  -5  142.88    1.88
   2   6   5  139.75    1.61
   6  -8   5  142.12    1.58
   8  -2  -5   98.03    1.57
   8  -2  -5  104.29    1.46
  -8   2   2  212.78    1.82
  -8   2   2  202.92    2.17
  -6   8  -2  183.02    2.06
  -6   8  -2  140.90    1.70
  -2  -6  -2  276.02    2.29
   2   6   2  261.98    1.99
   2   6   2  267.45    2.47
   6  -8   2  285.97    2.55
   8  -2  -2  198.86    2.13
   8  -2  -2  213.99    2.12
  -8   2  -1   74.72    1.46
  -8   2  -1   81.47    1.39
  -6   8   1   65.24    1.27
  -2  -6   1  112.82    1.56
   2   6  -1  116.08    1.67
   6  -8  -1  112.59    1.62
   8  -2   1   83.33    1.37
   8  -2   1   80.39    1.38
  -8   2  -4  285.38    2.54
  -6   8   4  194.87    2.11
  -2  -6   4  399.33    2.99
   2   6  -4  351.37    2.80
   6  -8  -4  392.76    2.91
   8  -2   4  291.48    2.41
   8  -2   4  313.20    2.67
  -8   2  -7   26.45    0.97
  -8   2  -7   24.73    0.92
  -6   8   7   16.46    0.84
  -6   8   7   33.41    0.98
  -2  -6   7   36.60    1.13
   2   6  -7   37.00    1.08
   6  -8  -7   35.64    1.05
   8  -2   7   28.54    0.92
  -8   1   3   11.50    0.53
  -8   1   3   11.34    0.79
  -7   8  -3    8.43    0.71
  -7   8  -3   16.42    0.60
  -7   8  -3    7.64    0.63
  -1  -7  -3   11.93    0.74
   1   7   3   14.63    0.74
   7  -8   3   15.28    0.74
   7  -8   3   17.11    1.05
   8  -1  -3   11.30    0.79
   8  -1  -3   10.84    0.73
  -8   1   0  105.11    1.66
  -7   8   0   69.83    1.35
  -7   8   0  124.37    1.50
  -1  -7   0  124.73    1.71
   1   7   0  119.84    1.47
   1   7   0  145.05    3.06
   7  -8   0  119.01    1.71
   7  -8   0  146.95    1.94
   8  -1   0  110.01    1.61
   8  -1   0   99.74    1.57
  -8   1  -3   10.54    0.80
  -7   8   3    6.50    0.70
  -7   8   3   14.16    0.60
  -1  -7   3   12.55    0.83
   1   7  -3   11.52    0.90
   7  -8  -3   13.28    0.75
   7  -8  -3   13.55    0.81
   8  -1   3   12.01    0.73
   8  -1   3   11.35    0.86
   0   0   0    0.00    0.00
;
_shelx_hkl_checksum   12077
